# Supplementary material for: (5S)-5-Methyl-3-phenyl-2-sulfanyl­idene-1,3-thia­zolidin-4-one
Source: Acta Crystallogr Sect E Struct Rep Online. 2011 Dec 7;68(Pt 1):o34. doi: 10.1107/S1600536811051312 (PMC3254396; doi:10.1107/S1600536811051312)
Supplement: Supplementary file 2 [file e-68-00o34-Isup2.hkl]

# 
# h,k,l, Fc-squared, Fo-squared, sigma(Fo-squared) and status flag 
# 
data_I
_shelx_title ' BO1132-1 in P2(1)2(1)2(1)' 
_shelx_refln_list_code          4 
_shelx_F_calc_maximum       99.68 
_exptl_crystal_F_000       464.00 
_reflns_d_resolution_high  0.7302 
 
loop_ 
 _symmetry_equiv_pos_as_xyz 
 'x, y, z' 
 '-x+1/2, -y, z+1/2' 
 '-x, y+1/2, -z+1/2' 
 'x+1/2, -y+1/2, -z' 
 
_cell_length_a     6.8527 
_cell_length_b     8.6643 
_cell_length_c    17.5572 
_cell_angle_alpha  90.000 
_cell_angle_beta   90.000 
_cell_angle_gamma  90.000 
 
_shelx_F_squared_multiplier     1.000 
 
loop_ 
 _refln_index_h 
 _refln_index_k 
 _refln_index_l 
 _refln_F_squared_calc 
 _refln_F_squared_meas 
 _refln_F_squared_sigma 
 _refln_observed_status 
   2   0   0       75.65       76.22      2.58 o 
   4   0   0     4071.78     4235.37     75.25 o 
   6   0   0        1.36        4.74      3.97 o 
   8   0   0     1079.59     1070.39     46.84 o 
   1   1   0     6969.07     7385.87     35.20 o 
   2   1   0     8503.54     9099.87     65.74 o 
   3   1   0     3850.90     3961.47     29.95 o 
   4   1   0       81.25       84.04      5.52 o 
   5   1   0       85.04       87.34      4.90 o 
   6   1   0      711.31      681.84     19.10 o 
   7   1   0      344.07      351.29     11.48 o 
   8   1   0        1.29        0.91      2.44 o 
   9   1   0       13.32       11.98      3.94 o 
   0   2   0     5291.97     5541.72     65.78 o 
   2   2   0     1092.00     1098.51      8.97 o 
   3   2   0     2347.82     2558.05     38.76 o 
   4   2   0      182.89      211.29      5.66 o 
   5   2   0      406.09      395.27      8.33 o 
   6   2   0      301.11      287.44      8.81 o 
   7   2   0       91.15       85.62      5.73 o 
   8   2   0       66.38       61.02      5.39 o 
   9   2   0      187.60      185.51     10.57 o 
   1   3   0     1387.38     1447.05     10.35 o 
   2   3   0     2793.62     3116.26     31.11 o 
   3   3   0       89.33       92.54      2.72 o 
   4   3   0      415.32      400.98      7.99 o 
   5   3   0      105.11      109.32      6.48 o 
   6   3   0        4.23        5.62      3.20 o 
   7   3   0       11.44        7.26      3.28 o 
   8   3   0      254.29      249.07     11.18 o 
   9   3   0       48.23       53.86      7.40 o 
   0   4   0      323.52      311.77      4.88 o 
   1   4   0      199.58      212.70      3.60 o 
   2   4   0       10.32       16.12      1.76 o 
   3   4   0      360.58      382.79      8.59 o 
   4   4   0       27.73       21.74      3.37 o 
   5   4   0      111.92      121.40      4.91 o 
   6   4   0       88.76       86.97      6.79 o 
   7   4   0      100.86       96.62      4.80 o 
   8   4   0       19.99       25.61      5.30 o 
   1   5   0       72.40       86.22      3.85 o 
   2   5   0     1551.59     1546.78     26.98 o 
   3   5   0      118.90      111.66      5.45 o 
   4   5   0       31.18       29.55      3.80 o 
   5   5   0      672.24      661.17      9.75 o 
   6   5   0      267.77      270.92      8.11 o 
   7   5   0       65.45       58.91      6.19 o 
   8   5   0        9.91       10.81      4.57 o 
   0   6   0      429.74      391.05     11.39 o 
   1   6   0     1463.80     1480.55     29.56 o 
   2   6   0       27.19       25.63      4.86 o 
   3   6   0      309.34      280.28      7.17 o 
   4   6   0       44.23       46.59      3.76 o 
   5   6   0      177.10      187.00      7.63 o 
   6   6   0        2.00        5.90      2.86 o 
   7   6   0      152.16      158.80     12.03 o 
   8   6   0        1.79        7.31      5.37 o 
   1   7   0     1410.19     1397.59     26.61 o 
   2   7   0      671.27      660.58     12.81 o 
   3   7   0       34.25       44.59      4.44 o 
   4   7   0       38.88       39.24      4.27 o 
   5   7   0      286.98      303.14     10.20 o 
   6   7   0      160.97      158.12     11.45 o 
   7   7   0      175.99      180.61     24.41 o 
   0   8   0      514.83      495.72     19.90 o 
   1   8   0       44.88       46.21      4.57 o 
   2   8   0       18.91       22.25      4.31 o 
   3   8   0      385.46      367.58     13.63 o 
   4   8   0      312.82      322.70      8.34 o 
   5   8   0       31.46       32.98      4.33 o 
   6   8   0        5.48        7.69      3.63 o 
   1   9   0       72.56       74.73      5.14 o 
   2   9   0        0.93        2.95      2.63 o 
   3   9   0      162.85      167.78      9.44 o 
   4   9   0       60.52       52.90      7.17 o 
   5   9   0       55.71       50.16      8.29 o 
   6   9   0        0.55        4.57      6.26 o 
   0  10   0       11.60        6.60      3.79 o 
   1  10   0        8.30       10.71      4.99 o 
   2  10   0      278.75      255.22     10.39 o 
   3  10   0        5.87        7.27      3.01 o 
   4  10   0        0.03        4.79      2.86 o 
   1  11   0      104.87       95.46      6.55 o 
   2  11   0       19.45       19.90      4.58 o 
   3  11   0      160.67      153.68     12.79 o 
   1   0   1     1649.63     1673.10     10.84 o 
   2   0   1     2904.41     3052.57     19.11 o 
   3   0   1       28.43       29.05      1.49 o 
   4   0   1      154.87      181.73      6.57 o 
   5   0   1        8.87       10.04      2.65 o 
   6   0   1      365.31      346.45      9.15 o 
   7   0   1       33.53       30.51      3.64 o 
   8   0   1        6.50        4.47      2.65 o 
   9   0   1        0.24        1.37      2.45 o 
  -9   1   1       82.82       83.72      5.87 o 
  -8   1   1       83.89       87.86      5.51 o 
  -7   1   1        3.88        5.57      3.29 o 
  -6   1   1       79.45       84.11      4.69 o 
  -5   1   1      285.71      267.85      8.54 o 
  -4   1   1     1557.66     1584.30     19.27 o 
  -3   1   1      184.06      185.79      2.71 o 
  -2   1   1     1209.81     1256.72      7.94 o 
  -1   1   1     1262.44     1283.04      7.33 o 
   0   1   1        6.83        3.99      1.15 o 
   1   1   1     1219.54     1251.57      7.16 o 
   2   1   1     1189.45     1237.36      7.01 o 
   3   1   1      171.54      176.11      2.70 o 
   4   1   1     1583.64     1627.83     20.56 o 
   5   1   1      275.39      259.24      7.41 o 
   6   1   1       77.35       79.02      4.71 o 
   7   1   1        4.93       10.48      3.24 o 
   8   1   1       79.98       80.84      5.27 o 
   9   1   1       85.10       93.19      7.16 o 
  -9   2   1       10.28        9.19      4.00 o 
  -8   2   1      304.54      296.76     12.10 o 
  -7   2   1      135.96      135.96      6.10 o 
  -6   2   1       23.40       23.59      4.42 o 
  -5   2   1      206.70      201.15      6.51 o 
  -4   2   1       29.56       29.53      2.72 o 
  -3   2   1      600.37      579.64      6.71 o 
  -2   2   1      810.19      816.98      5.38 o 
  -1   2   1      874.39      899.88      6.06 o 
   0   2   1      806.32      829.55      7.15 o 
   1   2   1      908.16      926.96     20.87 o 
   2   2   1      810.39      829.56      5.27 o 
   3   2   1      579.54      555.69      6.77 o 
   4   2   1       33.60       32.24      3.32 o 
   5   2   1      204.74      202.81      5.78 o 
   6   2   1       24.20       19.79      3.60 o 
   7   2   1      130.47      134.86      6.63 o 
   8   2   1      305.03      293.93     11.65 o 
   9   2   1        9.60       11.53      4.05 o 
  -9   3   1       66.37       74.41      9.05 o 
  -8   3   1        1.23        3.81      2.46 o 
  -7   3   1      245.58      228.03     10.60 o 
  -6   3   1      104.02       99.80      5.56 o 
  -5   3   1      146.66      142.82      6.02 o 
  -4   3   1       88.76       89.35      3.31 o 
  -3   3   1     1014.77     1081.07     15.31 o 
  -2   3   1      113.06      117.10      2.89 o 
  -1   3   1       20.58       24.18      1.29 o 
   0   3   1       24.51       27.88      1.43 o 
   1   3   1       25.06       29.63      1.82 o 
   2   3   1      120.31      114.25      3.73 o 
   3   3   1     1007.21     1070.41     12.66 o 
   4   3   1       87.38       91.79      5.05 o 
   5   3   1      145.35      144.12      5.10 o 
   6   3   1      101.98      106.95      5.30 o 
   7   3   1      240.20      238.09      8.23 o 
   8   3   1        1.50        1.30      3.95 o 
   9   3   1       66.06       70.65      6.77 o 
  -8   4   1       28.40       26.02      4.73 o 
  -7   4   1      250.62      256.60      9.20 o 
  -6   4   1       45.29       42.37      3.33 o 
  -5   4   1       29.97       36.13      3.54 o 
  -4   4   1      349.44      322.08      8.77 o 
  -3   4   1       80.87       82.07      3.46 o 
  -2   4   1      832.12      813.14     11.71 o 
  -1   4   1      247.47      259.88      3.46 o 
   0   4   1      503.30      495.95      4.64 o 
   1   4   1      245.88      256.03      3.59 o 
   2   4   1      830.65      794.83     10.22 o 
   3   4   1       85.02       89.28      4.83 o 
   4   4   1      343.11      335.84      9.88 o 
   5   4   1       30.59       32.52      3.53 o 
   6   4   1       46.50       47.34      4.88 o 
   7   4   1      253.88      254.41      9.12 o 
   8   4   1       27.17       24.75      5.77 o 
  -8   5   1       65.35       69.85      8.21 o 
  -7   5   1       25.07       35.01      4.76 o 
  -6   5   1      179.51      182.03     13.83 o 
  -5   5   1       46.81       50.43      3.67 o 
  -4   5   1      701.46      701.80     13.26 o 
  -3   5   1      253.85      246.78      7.45 o 
  -2   5   1      189.26      180.50      5.80 o 
  -1   5   1        2.60        5.35      2.48 o 
   0   5   1      753.83      680.44     30.78 o 
   1   5   1        1.76        3.05      2.52 o 
   2   5   1      199.97      185.08      6.29 o 
   3   5   1      254.89      267.30      7.71 o 
   4   5   1      700.22      705.06     13.58 o 
   5   5   1       46.20       43.04      3.69 o 
   6   5   1      177.32      167.85      6.32 o 
   7   5   1       25.38       29.82      3.71 o 
   8   5   1       65.86       79.39      8.81 o 
  -8   6   1        7.83        6.28      3.70 o 
  -7   6   1      176.14      178.62     10.35 o 
  -6   6   1      103.20       97.85      5.91 o 
  -5   6   1      132.67      135.70      7.68 o 
  -4   6   1      136.29      128.48      5.47 o 
  -3   6   1      519.31      497.66     12.40 o 
  -2   6   1      212.21      193.91      5.29 o 
  -1   6   1      979.42      997.90     20.67 o 
   0   6   1      111.27      120.56      5.73 o 
   1   6   1      995.86      975.57     23.30 o 
   2   6   1      211.78      188.54      6.22 o 
   3   6   1      519.43      492.62     13.08 o 
   4   6   1      136.49      134.11      5.04 o 
   5   6   1      128.31      134.75      5.98 o 
   6   6   1      105.69      113.33      6.52 o 
   7   6   1      176.41      170.82      9.77 o 
   8   6   1        7.93        4.63      5.39 o 
  -7   7   1      154.27      160.39      9.36 o 
  -6   7   1       36.87       40.36      5.67 o 
  -5   7   1      237.80      229.84      6.86 o 
  -4   7   1      137.42      131.03      6.10 o 
  -3   7   1     1362.42     1425.61     31.65 o 
  -2   7   1       61.88       63.62      4.48 o 
  -1   7   1      707.04      712.26     16.49 o 
   0   7   1      244.33      237.22      6.58 o 
   1   7   1      694.72      701.53     16.96 o 
   2   7   1       60.78       70.81      5.14 o 
   3   7   1     1365.90     1411.08     32.34 o 
   4   7   1      137.04      137.52      6.33 o 
   5   7   1      238.12      243.34      7.15 o 
   6   7   1       36.03       35.12      3.92 o 
   7   7   1      151.16      156.88     12.44 o 
  -6   8   1      211.74      240.95     14.48 o 
  -5   8   1      163.08      161.79      9.86 o 
  -4   8   1       10.07        7.53      2.96 o 
  -3   8   1      216.90      209.75      7.91 o 
  -2   8   1      803.28      836.05     25.81 o 
  -1   8   1      338.70      340.65      7.50 o 
   0   8   1      280.71      292.04      7.21 o 
   1   8   1      334.98      347.08      8.16 o 
   2   8   1      808.91      836.11     29.86 o 
   3   8   1      218.93      215.03      8.32 o 
   4   8   1       10.81        6.57      2.52 o 
   5   8   1      159.92      165.72      7.46 o 
   6   8   1      215.42      245.29     19.03 o 
  -5   9   1       84.77       84.42      7.05 o 
  -4   9   1      151.62      156.02      8.94 o 
  -3   9   1       52.93       56.39      5.34 o 
  -2   9   1      198.24      202.90      8.88 o 
  -1   9   1      209.09      198.69      7.65 o 
   0   9   1      594.57      635.53     18.80 o 
   1   9   1      206.86      198.97      9.30 o 
   2   9   1      199.05      198.17      7.29 o 
   3   9   1       51.83       53.77      5.16 o 
   4   9   1      151.23      155.26      8.66 o 
   5   9   1       81.96       84.10      9.44 o 
   6   9   1       13.58       20.01      8.54 o 
  -5  10   1       32.55       36.55     11.39 o 
  -4  10   1       15.72       25.79      5.16 o 
  -3  10   1       35.55       38.96      4.55 o 
  -2  10   1       52.45       43.47      5.53 o 
  -1  10   1      190.60      202.95      6.99 o 
   0  10   1       18.28       22.23      3.81 o 
   1  10   1      185.84      182.57      6.86 o 
   2  10   1       52.97       50.52      8.58 o 
   3  10   1       38.22       44.25      5.65 o 
   4  10   1       16.57        8.86      5.73 o 
   5  10   1       30.61       24.16      7.16 o 
  -3  11   1       38.89       35.30      6.99 o 
  -2  11   1       66.12       68.48      6.45 o 
  -1  11   1       41.24       42.20      6.76 o 
   0  11   1       30.97       29.16      4.26 o 
   1  11   1       44.72       46.49      5.68 o 
   2  11   1       64.65       60.17      7.70 o 
   3  11   1       40.43       43.84      5.69 o 
   1   0   2     1387.69     1358.13      9.14 o 
   2   0   2       21.30       22.64      1.27 o 
   3   0   2       92.80      113.64      2.20 o 
   4   0   2      982.41      972.93     11.69 o 
   5   0   2       43.35       30.46      3.53 o 
   6   0   2        0.60        5.95      3.24 o 
   7   0   2      541.58      517.98     15.57 o 
   8   0   2       86.77       95.23      5.99 o 
   9   0   2       68.85       71.24      7.62 o 
  -9   1   2       43.67       36.55      5.99 o 
  -8   1   2       19.29       22.42      3.69 o 
  -7   1   2      377.27      368.68     11.87 o 
  -6   1   2      593.42      580.21     11.81 o 
  -5   1   2      149.28      156.16      5.94 o 
  -4   1   2      612.40      659.98      8.66 o 
  -3   1   2      625.57      586.55      5.85 o 
  -2   1   2     1494.46     1412.73      9.52 o 
  -1   1   2     6449.70     6897.47     37.48 o 
   0   1   2      246.98      269.38      2.84 o 
   1   1   2     6421.63     6769.98     32.39 o 
   2   1   2     1498.19     1418.73      9.51 o 
   3   1   2      612.17      556.01      5.27 o 
   4   1   2      597.91      618.56      9.37 o 
   5   1   2      150.00      155.50      5.50 o 
   6   1   2      597.33      589.28     11.54 o 
   7   1   2      376.69      371.13     13.61 o 
   8   1   2       21.52       25.97      3.50 o 
   9   1   2       43.79       46.70      6.68 o 
  -9   2   2      140.44      149.92     12.27 o 
  -8   2   2      200.56      222.99      9.47 o 
  -7   2   2      276.86      266.74      9.66 o 
  -6   2   2       41.18       45.37      4.99 o 
  -5   2   2      621.14      600.51     10.73 o 
  -4   2   2      103.58      103.33      4.06 o 
  -3   2   2      872.52      823.74     13.33 o 
  -2   2   2       11.76       13.08      1.53 o 
  -1   2   2     6667.55     7177.13     34.98 o 
   0   2   2       16.75       19.36      1.50 o 
   1   2   2     6625.88     7138.82     49.19 o 
   2   2   2       12.34       14.75      1.15 o 
   3   2   2      870.85      856.16      8.92 o 
   4   2   2      107.23      105.82      4.41 o 
   5   2   2      620.65      624.03     10.22 o 
   6   2   2       41.78       41.58      4.44 o 
   7   2   2      286.38      266.28      9.19 o 
   8   2   2      200.16      212.54     12.30 o 
   9   2   2      141.44      136.64     11.86 o 
  -9   3   2      123.52      138.93      9.74 o 
  -8   3   2       96.65      101.61      7.99 o 
  -7   3   2       63.65       68.37      4.78 o 
  -6   3   2       21.93       23.17      4.60 o 
  -5   3   2      581.15      561.05     10.16 o 
  -4   3   2      871.72      840.20     12.21 o 
  -3   3   2     1751.94     1817.60     32.41 o 
  -2   3   2     1293.75     1446.76     17.34 o 
  -1   3   2      851.79      822.47      5.64 o 
   0   3   2       53.20       47.45      1.48 o 
   1   3   2      875.07      851.57      5.79 o 
   2   3   2     1297.87     1411.45     11.77 o 
   3   3   2     1746.80     1851.94     46.22 o 
   4   3   2      863.44      832.67     17.51 o 
   5   3   2      575.79      568.56      9.28 o 
   6   3   2       20.91       23.77      4.39 o 
   7   3   2       66.40       70.15      5.18 o 
   8   3   2       97.00      102.51     10.22 o 
   9   3   2      128.26      116.68     10.74 o 
  -8   4   2       43.53       40.43      4.52 o 
  -7   4   2       59.71       59.42      5.42 o 
  -6   4   2      919.92      884.53     27.18 o 
  -5   4   2        2.85        9.61      3.20 o 
  -4   4   2      150.40      135.66      6.96 o 
  -3   4   2       18.47       13.82      1.72 o 
  -2   4   2     3127.08     3241.70     39.65 o 
  -1   4   2       26.67       31.59      1.88 o 
   0   4   2     1113.21     1150.11     10.91 o 
   1   4   2       24.55       29.61      1.72 o 
   2   4   2     3083.97     3146.03     37.33 o 
   3   4   2       18.58       18.07      2.20 o 
   4   4   2      150.58      142.09      5.24 o 
   5   4   2        2.78        4.22      2.62 o 
   6   4   2      941.60      950.97     31.63 o 
   7   4   2       59.30       74.90      8.71 o 
   8   4   2       42.80       42.22      5.56 o 
  -8   5   2      173.04      174.08     24.54 o 
  -7   5   2       39.91       53.50      5.80 o 
  -6   5   2       53.00       58.30      4.27 o 
  -5   5   2      471.25      455.15      8.06 o 
  -4   5   2      427.80      419.64      9.31 o 
  -3   5   2      187.49      177.77      7.74 o 
  -2   5   2     1030.92     1080.95     16.87 o 
  -1   5   2      309.42      324.74      6.99 o 
   0   5   2     2855.56     3038.80     36.06 o 
   1   5   2      300.78      302.02      4.64 o 
   2   5   2     1043.12     1063.78     13.67 o 
   3   5   2      190.46      186.94      6.08 o 
   4   5   2      436.55      447.65     12.97 o 
   5   5   2      473.55      462.95      7.97 o 
   6   5   2       51.19       52.44      4.17 o 
   7   5   2       39.52       44.12      5.51 o 
   8   5   2      176.54      171.34     12.73 o 
  -8   6   2      132.63      133.74     11.33 o 
  -7   6   2      234.56      231.76     12.38 o 
  -6   6   2       46.01       40.30      5.05 o 
  -5   6   2       57.59       61.45      4.18 o 
  -4   6   2      226.48      198.25      7.96 o 
  -3   6   2      379.90      356.50      9.81 o 
  -2   6   2      115.08      115.12      5.37 o 
  -1   6   2     1044.86     1036.43     21.44 o 
   0   6   2      355.45      357.81      8.92 o 
   1   6   2     1040.18     1114.93     26.24 o 
   2   6   2      114.99      115.14      4.54 o 
   3   6   2      376.42      365.83      7.51 o 
   4   6   2      237.65      238.76      6.60 o 
   5   6   2       59.65       59.82      4.33 o 
   6   6   2       45.62       40.60      4.76 o 
   7   6   2      236.44      240.22     15.85 o 
   8   6   2      133.56      131.02     17.32 o 
  -7   7   2        6.23       15.49      6.59 o 
  -6   7   2      142.97      155.91      8.63 o 
  -5   7   2      253.01      265.79      9.43 o 
  -4   7   2       17.73       22.20      4.58 o 
  -3   7   2       60.80       64.94      4.28 o 
  -2   7   2       62.65       64.29      4.52 o 
  -1   7   2      317.63      329.80      9.45 o 
   0   7   2      245.34      242.10      7.03 o 
   1   7   2      311.79      307.45     11.01 o 
   2   7   2       65.00       57.02      6.36 o 
   3   7   2       56.54       51.24      4.17 o 
   4   7   2       18.34       28.54      3.65 o 
   5   7   2      256.51      240.51      8.45 o 
   6   7   2      144.55      176.15      8.91 o 
   7   7   2        5.14        4.61      4.78 o 
  -6   8   2       34.62       40.30      7.62 o 
  -5   8   2       82.40       83.98      6.56 o 
  -4   8   2       41.21       42.22      3.93 o 
  -3   8   2       91.77      100.21      5.31 o 
  -2   8   2       50.57       49.42      4.38 o 
  -1   8   2       50.85       52.35      6.01 o 
   0   8   2      258.21      256.79      6.83 o 
   1   8   2       52.64       50.19      4.61 o 
   2   8   2       45.36       43.69      5.44 o 
   3   8   2       96.93       92.19      5.35 o 
   4   8   2       41.37       45.80      5.95 o 
   5   8   2       82.63       71.60     10.65 o 
   6   8   2       34.93       39.34      9.02 o 
  -5   9   2        8.35        8.09      5.59 o 
  -4   9   2      519.24      516.61     19.62 o 
  -3   9   2       43.21       49.09      3.97 o 
  -2   9   2       57.86       58.34      5.91 o 
  -1   9   2       10.49       10.98      3.39 o 
   0   9   2      347.82      334.25     11.19 o 
   1   9   2       11.52       10.90      3.65 o 
   2   9   2       54.95       57.57      5.41 o 
   3   9   2       42.89       42.20      4.20 o 
   4   9   2      514.29      519.68     19.77 o 
   5   9   2        8.43       11.58      4.90 o 
   6   9   2        1.69        9.60     10.12 o 
  -4  10   2       12.05       10.19      5.47 o 
  -3  10   2      167.08      172.33     12.83 o 
  -2  10   2      288.28      291.57     13.04 o 
  -1  10   2       79.40       80.99      6.61 o 
   0  10   2        0.15        2.65      2.64 o 
   1  10   2       72.27       76.93      5.31 o 
   2  10   2      291.04      275.73     10.27 o 
   3  10   2      165.94      160.95      9.62 o 
   4  10   2       11.79        9.88      4.73 o 
  -3  11   2      150.76      154.24     17.20 o 
  -2  11   2       34.92       40.75      8.06 o 
  -1  11   2       85.60       75.49     14.99 o 
   0  11   2        0.17        1.24      2.63 o 
   1  11   2       82.55       77.29      6.21 o 
   2  11   2       35.93       35.24      5.97 o 
   3  11   2      147.27      152.55      8.59 o 
   1   0   3       66.92       72.12      2.10 o 
   2   0   3      675.50      680.13      5.69 o 
   3   0   3        2.98        4.08      1.08 o 
   4   0   3      125.63      135.99      3.49 o 
   5   0   3      539.80      541.95     12.31 o 
   6   0   3       74.84       73.82      4.58 o 
   7   0   3        0.18        7.32      2.96 o 
   8   0   3        6.49        5.78      2.88 o 
   9   0   3       33.96       38.22      6.48 o 
  -9   1   3       61.74       57.02      8.66 o 
  -8   1   3       19.70       18.92      3.58 o 
  -7   1   3       14.50       11.63      2.91 o 
  -6   1   3      211.93      206.71      7.05 o 
  -5   1   3      156.83      160.49      5.16 o 
  -4   1   3      261.74      244.77      4.86 o 
  -3   1   3      121.86      132.26      4.54 o 
  -2   1   3     1799.82     1804.02     16.29 o 
  -1   1   3     1450.65     1466.54      8.73 o 
   0   1   3      565.53      560.41      4.41 o 
   1   1   3     1469.96     1513.00      9.88 o 
   2   1   3     1773.54     1776.77      8.10 o 
   3   1   3      119.04      127.05      2.58 o 
   4   1   3      261.87      257.34      6.18 o 
   5   1   3      150.55      159.88      5.12 o 
   6   1   3      211.83      212.49      6.60 o 
   7   1   3       13.56       17.35      3.25 o 
   8   1   3       17.41       15.50      3.21 o 
   9   1   3       64.98       62.72      7.58 o 
  -9   2   3       20.93       14.31      3.43 o 
  -8   2   3      101.55       93.05      6.53 o 
  -7   2   3      508.85      500.57     13.98 o 
  -6   2   3       55.99       61.68      4.68 o 
  -5   2   3      513.26      503.39     12.60 o 
  -4   2   3      102.35       94.13      3.47 o 
  -3   2   3     1025.39      977.53     11.53 o 
  -2   2   3      417.57      441.41      4.64 o 
  -1   2   3     9935.67    10593.07     65.72 o 
   0   2   3     1944.17     1942.36     23.04 o 
   1   2   3     9885.61    10821.37     58.06 o 
   2   2   3      414.71      443.91      4.24 o 
   3   2   3     1024.74     1008.80     13.07 o 
   4   2   3      103.04       95.23      4.07 o 
   5   2   3      519.19      495.25      8.20 o 
   6   2   3       54.49       59.56      4.92 o 
   7   2   3      507.48      486.74     12.31 o 
   8   2   3       99.61      102.60      6.92 o 
   9   2   3       19.34       20.09      5.26 o 
  -9   3   3      137.12      124.10     11.64 o 
  -8   3   3        4.59        6.40      2.94 o 
  -7   3   3      179.23      167.63      7.10 o 
  -6   3   3      150.64      157.54      6.31 o 
  -5   3   3     1328.30     1278.15     20.39 o 
  -4   3   3      121.35      107.17      7.12 o 
  -3   3   3     1924.15     1978.21     21.84 o 
  -2   3   3     1866.99     1907.01     50.22 o 
  -1   3   3     2695.40     2693.40     38.54 o 
   0   3   3     2117.53     2280.48     10.16 o 
   1   3   3     2692.11     2688.34     15.59 o 
   2   3   3     1864.25     1889.60     19.04 o 
   3   3   3     1913.84     1913.94     23.62 o 
   4   3   3      120.59      108.32      4.38 o 
   5   3   3     1330.32     1307.73     21.70 o 
   6   3   3      152.51      146.50      5.49 o 
   7   3   3      171.39      164.82      7.51 o 
   8   3   3        4.78        9.46      5.67 o 
   9   3   3      137.02      141.37     16.36 o 
  -8   4   3      226.79      228.56     10.27 o 
  -7   4   3       71.92       73.10      4.52 o 
  -6   4   3       16.75       15.25      2.78 o 
  -5   4   3        2.26        3.58      2.11 o 
  -4   4   3     1749.97     1738.47     20.65 o 
  -3   4   3       18.93       21.66      3.22 o 
  -2   4   3      786.99      827.80     11.40 o 
  -1   4   3      182.10      200.98      3.66 o 
   0   4   3     5732.91     5878.52     72.75 o 
   1   4   3      185.13      203.52      5.16 o 
   2   4   3      783.79      822.55     27.81 o 
   3   4   3       21.12       26.01      2.16 o 
   4   4   3     1717.29     1717.21     32.71 o 
   5   4   3        2.30        3.56      2.62 o 
   6   4   3       16.96       10.36      5.00 o 
   7   4   3       69.58       66.76      7.51 o 
   8   4   3      225.90      218.83     15.03 o 
  -8   5   3      153.07      161.39      9.65 o 
  -7   5   3       65.46       66.99      7.13 o 
  -6   5   3      836.58      813.09     20.70 o 
  -5   5   3        8.55        8.70      4.55 o 
  -4   5   3      115.79      103.90      6.33 o 
  -3   5   3     1080.35     1084.46     22.39 o 
  -2   5   3     1439.83     1410.66     21.19 o 
  -1   5   3      726.65      745.87     10.77 o 
   0   5   3        1.07        2.76      1.92 o 
   1   5   3      735.16      732.64     17.66 o 
   2   5   3     1457.33     1384.53     19.85 o 
   3   5   3     1071.71     1079.09     21.85 o 
   4   5   3      118.05      117.63      4.88 o 
   5   5   3        8.01        8.02      3.13 o 
   6   5   3      825.51      843.61     25.14 o 
   7   5   3       64.76       65.41      4.79 o 
   8   5   3      155.40      172.41     12.62 o 
  -8   6   3       16.69       16.48      9.10 o 
  -7   6   3        2.66        7.50      4.13 o 
  -6   6   3      211.46      230.46      8.20 o 
  -5   6   3      218.35      225.76      8.25 o 
  -4   6   3       53.17       54.02      3.77 o 
  -3   6   3      151.74      149.74      9.22 o 
  -2   6   3      268.26      267.97      6.97 o 
  -1   6   3       77.04       72.74      4.59 o 
   0   6   3       36.47       43.57      3.64 o 
   1   6   3       77.22       72.81      5.00 o 
   2   6   3      264.20      255.07     10.66 o 
   3   6   3      144.65      148.94      4.66 o 
   4   6   3       54.42       55.54      3.87 o 
   5   6   3      212.59      202.66      7.73 o 
   6   6   3      213.84      224.10      6.46 o 
   7   6   3        2.88        5.72      3.75 o 
  -7   7   3       29.91       30.36      6.01 o 
  -6   7   3       25.74       23.62      4.35 o 
  -5   7   3       50.87       37.40      4.46 o 
  -4   7   3      296.58      294.24      9.95 o 
  -3   7   3      133.63      137.61     11.80 o 
  -2   7   3      133.29      134.31      5.81 o 
  -1   7   3      114.59      112.66      4.90 o 
   0   7   3        2.67        3.98      3.13 o 
   1   7   3      112.55      104.98      5.24 o 
   2   7   3      134.38      135.91      5.58 o 
   3   7   3      132.06      144.53      5.44 o 
   4   7   3      291.12      293.44     11.98 o 
   5   7   3       51.32       51.31      4.03 o 
   6   7   3       25.34       28.36      6.27 o 
   7   7   3       31.23       38.17      8.25 o 
  -6   8   3        8.52       10.75      4.65 o 
  -5   8   3       56.12       66.94      5.95 o 
  -4   8   3      105.05      118.48      6.80 o 
  -3   8   3       15.54       21.55      4.36 o 
  -2   8   3      153.67      161.50      7.21 o 
  -1   8   3      187.81      201.90      5.87 o 
   0   8   3      949.53      953.21     12.50 o 
   1   8   3      185.18      178.53      6.17 o 
   2   8   3      153.75      156.79      8.96 o 
   3   8   3       15.30       17.48      3.56 o 
   4   8   3      106.29      111.48      5.00 o 
   5   8   3       57.43       70.15      6.10 o 
   6   8   3        8.02       13.90      4.49 o 
  -5   9   3       26.62       30.53      5.66 o 
  -4   9   3       20.75       23.60      5.08 o 
  -3   9   3       33.49       34.59      3.68 o 
  -2   9   3      692.76      703.31     14.18 o 
  -1   9   3      186.36      180.25      7.72 o 
   0   9   3      126.24      125.39      5.78 o 
   1   9   3      188.91      192.84      7.37 o 
   2   9   3      685.90      702.29     14.75 o 
   3   9   3       35.04       28.23      3.99 o 
   4   9   3       20.98       18.47      4.87 o 
   5   9   3       27.01       33.64      5.72 o 
  -4  10   3      127.14      116.37      8.26 o 
  -3  10   3      225.84      233.78     15.81 o 
  -2  10   3       12.80       10.14      6.15 o 
  -1  10   3      396.02      400.31     14.86 o 
   0  10   3      172.94      176.91      8.19 o 
   1  10   3      388.36      383.57     14.27 o 
   2  10   3       12.37       12.14      3.73 o 
   3  10   3      224.56      223.79     10.03 o 
   4  10   3      126.41      131.06      8.75 o 
  -3  11   3       62.14       62.46      7.89 o 
  -2  11   3       27.86       25.47      5.95 o 
  -1  11   3      119.22      117.04      8.52 o 
   0  11   3      101.14       87.85      6.27 o 
   1  11   3      121.32      122.61      7.85 o 
   2  11   3       28.13       27.38      5.62 o 
   3  11   3       60.58       61.27      6.06 o 
   0   0   4       99.69      104.38      2.29 o 
   1   0   4      655.04      667.94      5.05 o 
   2   0   4      365.36      364.93      4.49 o 
   3   0   4       67.42       64.19      2.06 o 
   4   0   4      347.76      312.60      5.75 o 
   5   0   4       14.32       14.80      2.97 o 
   6   0   4        7.01        9.04      3.20 o 
   7   0   4      246.98      242.57      8.76 o 
   8   0   4       92.30       88.52      5.28 o 
   9   0   4      114.38      118.36      8.67 o 
  -9   1   4       23.89       26.10      6.38 o 
  -8   1   4      123.34      127.07      7.36 o 
  -7   1   4      107.91      109.33      5.21 o 
  -6   1   4      346.44      341.63      8.46 o 
  -5   1   4        1.67        2.95      2.75 o 
  -4   1   4       47.31       44.50      2.24 o 
  -3   1   4      848.35      817.26      9.35 o 
  -2   1   4      827.68      841.49      6.31 o 
  -1   1   4      210.87      208.49      2.95 o 
   0   1   4     1023.11     1073.27      5.44 o 
   1   1   4      218.67      220.02      2.24 o 
   2   1   4      841.21      855.64     10.32 o 
   3   1   4      849.81      829.18      9.54 o 
   4   1   4       49.33       49.75      3.35 o 
   5   1   4        1.83        4.20      2.59 o 
   6   1   4      343.92      348.19      8.35 o 
   7   1   4      109.74      109.73      5.17 o 
   8   1   4      125.12      129.41      8.20 o 
   9   1   4       23.92       28.14      7.21 o 
  -9   2   4       29.56       29.82      6.82 o 
  -8   2   4      100.40      102.41      5.72 o 
  -7   2   4       60.52       63.55      5.68 o 
  -6   2   4       59.52       61.85      5.59 o 
  -5   2   4      678.05      672.14     10.61 o 
  -4   2   4      275.37      282.53      9.06 o 
  -3   2   4     1128.67     1134.06     15.28 o 
  -2   2   4      925.44      954.13      8.50 o 
  -1   2   4      453.00      453.18      6.49 o 
   0   2   4      494.51      504.00      3.51 o 
   1   2   4      481.16      471.43      6.02 o 
   2   2   4      934.27      952.02      9.52 o 
   3   2   4     1119.22     1104.73     18.73 o 
   4   2   4      279.47      298.91      7.90 o 
   5   2   4      674.61      669.72     10.04 o 
   6   2   4       59.40       57.27      4.54 o 
   7   2   4       61.85       53.93      5.11 o 
   8   2   4      100.44       98.49      8.11 o 
   9   2   4       28.45       34.14      9.00 o 
  -8   3   4       71.44       71.83      6.16 o 
  -7   3   4      178.19      179.94      7.35 o 
  -6   3   4       50.72       45.90      5.37 o 
  -5   3   4      811.79      810.47     20.99 o 
  -4   3   4      152.37      144.66      3.80 o 
  -3   3   4     1826.44     1864.89     18.68 o 
  -2   3   4      562.23      611.13      7.60 o 
  -1   3   4     1835.09     1966.60     16.15 o 
   0   3   4        0.35        1.30      1.18 o 
   1   3   4     1887.53     2038.13     14.87 o 
   2   3   4      562.92      609.57      9.93 o 
   3   3   4     1834.92     1879.41     26.88 o 
   4   3   4      155.09      140.94      4.74 o 
   5   3   4      827.65      808.91     16.15 o 
   6   3   4       49.84       51.57      4.46 o 
   7   3   4      174.73      180.24     12.73 o 
   8   3   4       73.65       79.00      6.30 o 
  -8   4   4        6.87        8.64      3.76 o 
  -7   4   4       46.13       46.96      4.07 o 
  -6   4   4      514.94      514.06     17.90 o 
  -5   4   4        4.63        3.71      1.83 o 
  -4   4   4       27.90       33.58      4.33 o 
  -3   4   4      740.01      783.19     11.12 o 
  -2   4   4     1250.66     1264.89     18.91 o 
  -1   4   4     1374.26     1397.00     15.55 o 
   0   4   4      144.23      146.02      2.82 o 
   1   4   4     1378.53     1414.33     17.68 o 
   2   4   4     1250.91     1236.91     21.25 o 
   3   4   4      742.73      786.64     14.92 o 
   4   4   4       28.07       22.47      2.35 o 
   5   4   4        5.93        7.58      2.92 o 
   6   4   4      514.86      544.02     18.71 o 
   7   4   4       44.83       51.23      6.98 o 
   8   4   4        6.99       18.93      9.08 o 
  -8   5   4      128.64      125.78      8.17 o 
  -7   5   4       11.26       12.46      4.50 o 
  -6   5   4      119.35      121.16      7.33 o 
  -5   5   4      126.11      117.48      6.42 o 
  -4   5   4     1554.37     1538.12     25.22 o 
  -3   5   4        6.53        8.91      3.39 o 
  -2   5   4      166.59      160.67      5.09 o 
  -1   5   4       94.76       99.21      4.13 o 
   0   5   4     1158.57     1199.02     18.08 o 
   1   5   4      103.39      107.38      2.93 o 
   2   5   4      167.30      155.19      4.58 o 
   3   5   4        7.40        8.85      1.71 o 
   4   5   4     1572.11     1527.72     24.99 o 
   5   5   4      136.08      126.99      4.98 o 
   6   5   4      115.45      120.14      5.93 o 
   7   5   4       11.18        9.74      5.60 o 
   8   5   4      125.51      114.74     10.06 o 
  -7   6   4      134.74      151.63      9.23 o 
  -6   6   4       18.56       23.69      4.94 o 
  -5   6   4       49.17       50.00      5.69 o 
  -4   6   4       25.37       29.24      3.47 o 
  -3   6   4        0.04       11.03      4.16 o 
  -2   6   4      754.78      768.23     11.16 o 
  -1   6   4      153.53      164.36      5.63 o 
   0   6   4       27.71       36.85      3.57 o 
   1   6   4      152.12      149.55      5.58 o 
   2   6   4      757.25      752.32     18.05 o 
   3   6   4        0.42        2.43      2.28 o 
   4   6   4       24.65       33.26      3.62 o 
   5   6   4       51.15       49.02      5.40 o 
   6   6   4       18.84       23.92      4.46 o 
   7   6   4      138.40      149.17     12.45 o 
  -7   7   4       14.35       11.50      4.35 o 
  -6   7   4        7.65       17.61      4.67 o 
  -5   7   4       32.86       40.20      5.08 o 
  -4   7   4       47.75       41.00      4.76 o 
  -3   7   4      280.14      290.74      7.73 o 
  -2   7   4       80.09       84.44      5.16 o 
  -1   7   4      280.55      286.10      9.96 o 
   0   7   4      171.67      178.69      6.22 o 
   1   7   4      286.98      279.32      8.36 o 
   2   7   4       82.49       80.43      5.82 o 
   3   7   4      278.62      268.25      5.99 o 
   4   7   4       47.84       49.04      4.05 o 
   5   7   4       33.04       34.15      4.79 o 
   6   7   4        7.47       10.71      5.05 o 
   7   7   4       13.60       11.92      3.63 o 
  -6   8   4       23.48       39.45      6.71 o 
  -5   8   4        7.13        8.47      4.29 o 
  -4   8   4       60.50       64.50      5.69 o 
  -3   8   4       72.55       72.43      5.46 o 
  -2   8   4      329.22      304.61     10.75 o 
  -1   8   4        3.26        7.29      3.18 o 
   0   8   4       62.27       59.53      4.38 o 
   1   8   4        2.69        8.48      3.06 o 
   2   8   4      319.69      310.17     11.22 o 
   3   8   4       77.59       78.16      4.14 o 
   4   8   4       58.91       60.88      5.46 o 
   5   8   4        7.08       11.30      4.58 o 
   6   8   4       22.81       24.96      5.20 o 
  -5   9   4       19.27       13.41      4.47 o 
  -4   9   4      379.36      408.71     16.62 o 
  -3   9   4       68.60       88.51      9.35 o 
  -2   9   4       66.76       59.50      5.11 o 
  -1   9   4       56.51       56.72      4.26 o 
   0   9   4      114.03      116.05      5.51 o 
   1   9   4       55.82       56.42      4.52 o 
   2   9   4       66.19       70.25      5.48 o 
   3   9   4       67.54       65.20      4.62 o 
   4   9   4      376.91      392.10     15.80 o 
   5   9   4       19.54       12.67      5.72 o 
  -4  10   4       11.80        8.16      4.80 o 
  -3  10   4      136.06      151.46     12.17 o 
  -2  10   4      114.71      121.23     10.75 o 
  -1  10   4      238.60      244.09     11.97 o 
   0  10   4        4.51        7.68      3.10 o 
   1  10   4      234.72      216.13      9.36 o 
   2  10   4      118.19      112.14      6.75 o 
   3  10   4      137.06      145.76      7.45 o 
   4  10   4       12.48       13.78      5.38 o 
  -3  11   4       89.48       80.60     13.39 o 
  -2  11   4       35.59       36.25      8.07 o 
  -1  11   4       96.53      113.14     10.52 o 
   0  11   4        3.47        2.41      4.38 o 
   1  11   4       96.77       96.87      6.55 o 
   2  11   4       35.47       31.74      5.56 o 
   3  11   4       90.95       77.71      8.85 o 
   1   0   5       15.39       14.19      1.11 o 
   2   0   5     6686.74     7073.56     51.29 o 
   3   0   5        9.29       11.33      1.53 o 
   4   0   5        0.15        2.90      1.93 o 
   5   0   5      131.80      136.44      6.53 o 
   6   0   5     2461.24     2497.38     40.28 o 
   7   0   5        0.39        2.40      2.38 o 
   8   0   5       43.54       47.31      6.48 o 
   9   0   5       16.10       14.33      3.96 o 
  -9   1   5       52.86       64.29      8.54 o 
  -8   1   5      124.09      118.03      6.92 o 
  -7   1   5      186.41      173.01      7.30 o 
  -6   1   5      172.66      167.25      5.44 o 
  -5   1   5     1282.61     1253.41     14.22 o 
  -4   1   5     1224.66     1233.50     16.68 o 
  -3   1   5      375.63      374.28      5.28 o 
  -2   1   5      925.48      951.93      7.75 o 
  -1   1   5     1953.55     1986.27     13.91 o 
   0   1   5     4685.50     4942.72     29.76 o 
   1   1   5     1964.89     2000.93     16.07 o 
   2   1   5      901.82      926.18      8.63 o 
   3   1   5      379.74      382.04      5.84 o 
   4   1   5     1218.65     1211.22     18.30 o 
   5   1   5     1284.46     1275.43     23.57 o 
   6   1   5      174.62      164.70      4.83 o 
   7   1   5      182.27      173.73      6.29 o 
   8   1   5      127.06      136.53     18.26 o 
   9   1   5       51.83       50.21      7.15 o 
  -9   2   5       31.44       30.76      6.90 o 
  -8   2   5       18.51       14.75      3.41 o 
  -7   2   5      371.50      374.27     10.54 o 
  -6   2   5      225.07      224.08      8.47 o 
  -5   2   5      786.14      784.56     11.90 o 
  -4   2   5      126.16      119.52      2.99 o 
  -3   2   5     2239.33     2286.50     22.94 o 
  -2   2   5      229.19      231.62      4.42 o 
  -1   2   5     3529.77     3809.53     30.29 o 
   0   2   5        1.96        1.13      1.02 o 
   1   2   5     3477.34     3791.64     39.33 o 
   2   2   5      225.66      229.43      3.46 o 
   3   2   5     2216.63     2269.10     26.81 o 
   4   2   5      126.26      124.39      4.06 o 
   5   2   5      789.12      764.57     23.51 o 
   6   2   5      219.45      216.59      5.39 o 
   7   2   5      371.99      374.32     12.59 o 
   8   2   5       17.66       22.59      4.43 o 
   9   2   5       31.44       38.96     11.97 o 
  -8   3   5       59.22       53.51      5.59 o 
  -7   3   5      222.27      227.30      7.42 o 
  -6   3   5      658.12      641.33     20.95 o 
  -5   3   5      285.36      267.28      8.54 o 
  -4   3   5      967.63      937.56     15.52 o 
  -3   3   5      249.13      220.31      3.36 o 
  -2   3   5     2284.08     2504.54     29.11 o 
  -1   3   5     1059.02     1120.02      9.40 o 
   0   3   5       17.75       22.45      1.37 o 
   1   3   5     1023.62     1066.06      9.05 o 
   2   3   5     2286.83     2485.96     23.94 o 
   3   3   5      241.81      206.98      8.23 o 
   4   3   5      968.23      980.52     23.53 o 
   5   3   5      286.30      280.25      8.88 o 
   6   3   5      667.62      677.44     24.78 o 
   7   3   5      222.86      237.93     24.95 o 
   8   3   5       58.61       69.96      8.95 o 
  -8   4   5      190.73      198.92     10.77 o 
  -7   4   5      173.28      173.92      6.19 o 
  -6   4   5       99.91       88.39      5.64 o 
  -5   4   5      163.80      160.59      9.39 o 
  -4   4   5     2079.28     2099.74     20.73 o 
  -3   4   5      270.84      256.91      5.92 o 
  -2   4   5      345.28      358.66      7.25 o 
  -1   4   5      197.11      209.91      6.20 o 
   0   4   5     3764.31     4036.59     58.96 o 
   1   4   5      200.41      208.70      5.47 o 
   2   4   5      347.20      349.50      6.90 o 
   3   4   5      279.32      269.79      7.33 o 
   4   4   5     2055.45     2109.73     24.39 o 
   5   4   5      168.04      175.74      5.70 o 
   6   4   5       99.16       87.92      8.44 o 
   7   4   5      174.91      182.69      9.33 o 
   8   4   5      190.89      183.78     15.46 o 
  -8   5   5      112.36      129.85      8.28 o 
  -7   5   5      240.81      234.00     10.89 o 
  -6   5   5      124.04      123.14     15.20 o 
  -5   5   5      132.69      133.46      7.80 o 
  -4   5   5      715.60      694.27     13.62 o 
  -3   5   5      692.55      663.81      9.50 o 
  -2   5   5       59.87       67.11      3.33 o 
  -1   5   5      499.65      545.26      9.52 o 
   0   5   5      396.02      343.53     10.75 o 
   1   5   5      493.64      501.38      8.64 o 
   2   5   5       51.01       49.17      3.31 o 
   3   5   5      701.54      709.42     10.43 o 
   4   5   5      719.18      694.72     12.95 o 
   5   5   5      131.34      147.89      9.32 o 
   6   5   5      121.96      120.28      5.22 o 
   7   5   5      249.52      269.63     12.07 o 
   8   5   5      114.51      128.84      8.62 o 
  -7   6   5      141.93      155.08     17.04 o 
  -6   6   5      201.85      201.63      8.22 o 
  -5   6   5      715.36      692.59     21.67 o 
  -4   6   5      254.70      259.06      8.20 o 
  -3   6   5      313.13      312.73      9.09 o 
  -2   6   5       18.90       20.77      3.65 o 
  -1   6   5      476.41      431.30     13.30 o 
   0   6   5       30.65       45.95      3.85 o 
   1   6   5      475.33      434.70      7.51 o 
   2   6   5       16.83       18.88      4.59 o 
   3   6   5      301.13      311.02      7.43 o 
   4   6   5      255.12      261.33      8.37 o 
   5   6   5      717.64      700.09     20.71 o 
   6   6   5      204.39      194.74      9.18 o 
   7   6   5      142.01      151.56     13.65 o 
  -7   7   5      274.84      266.69     13.25 o 
  -6   7   5       37.83       44.21      5.52 o 
  -5   7   5      241.67      217.12      7.91 o 
  -4   7   5      326.68      307.38     14.92 o 
  -3   7   5      511.53      476.56     14.91 o 
  -2   7   5      141.92      130.05      5.21 o 
  -1   7   5      472.26      478.88      9.93 o 
   0   7   5      408.71      385.66      8.77 o 
   1   7   5      485.22      494.65     10.40 o 
   2   7   5      141.57      135.13      6.11 o 
   3   7   5      504.32      496.44      9.16 o 
   4   7   5      331.82      325.71     12.84 o 
   5   7   5      244.39      235.95      8.55 o 
   6   7   5       37.17       35.49      4.94 o 
   7   7   5      274.52      269.53     13.15 o 
  -6   8   5      180.71      171.29      9.97 o 
  -5   8   5      201.74      207.49     10.10 o 
  -4   8   5       23.43       22.80      4.86 o 
  -3   8   5       56.55       52.88      7.77 o 
  -2   8   5      217.17      207.92     10.46 o 
  -1   8   5      188.55      195.04      8.03 o 
   0   8   5      355.22      356.11     12.26 o 
   1   8   5      181.57      188.73      8.25 o 
   2   8   5      210.42      197.71      8.58 o 
   3   8   5       56.49       57.11      4.19 o 
   4   8   5       23.70       24.77      4.34 o 
   5   8   5      199.28      215.15     10.78 o 
   6   8   5      182.25      173.12     18.47 o 
  -5   9   5       52.63       58.79      6.31 o 
  -4   9   5       93.49       88.56      6.48 o 
  -3   9   5       22.37       28.09      7.80 o 
  -2   9   5      481.10      488.89     12.75 o 
  -1   9   5       25.48       26.22      3.06 o 
   0   9   5        0.08        3.34      3.34 o 
   1   9   5       26.26       26.07      3.77 o 
   2   9   5      472.34      474.18     11.53 o 
   3   9   5       22.76       24.58      3.80 o 
   4   9   5       92.55       92.57      6.61 o 
   5   9   5       52.60       52.86      8.09 o 
  -4  10   5       58.70       67.63      7.34 o 
  -3  10   5       59.97       58.38      7.77 o 
  -2  10   5       12.82       16.85     10.45 o 
  -1  10   5      140.04      156.17      9.91 o 
   0  10   5      233.88      226.85      9.44 o 
   1  10   5      138.18      125.85      6.28 o 
   2  10   5       12.40       13.77      4.46 o 
   3  10   5       57.75       64.17      5.63 o 
   4  10   5       56.79       52.39      7.71 o 
  -2  11   5       27.46       28.51      9.86 o 
  -1  11   5       78.90       77.05      8.67 o 
   0  11   5       41.24       47.43      6.05 o 
   1  11   5       79.53       76.38      8.08 o 
   2  11   5       26.88       22.19      4.30 o 
   0   0   6     4024.75     4278.45     24.70 o 
   1   0   6      149.61      144.44      1.87 o 
   2   0   6       39.83       41.66      1.58 o 
   3   0   6       98.56       99.89      2.83 o 
   4   0   6     1805.46     1701.63     22.15 o 
   5   0   6        0.00        4.00      2.45 o 
   6   0   6      142.06      146.05      5.01 o 
   7   0   6      143.94      150.80      5.87 o 
   8   0   6      131.32      135.08      8.01 o 
   9   0   6       59.98       64.27      6.47 o 
  -9   1   6       24.40       24.70      8.84 o 
  -8   1   6       60.91       61.29      9.94 o 
  -7   1   6      105.18      110.82      5.57 o 
  -6   1   6      140.24      141.78      5.26 o 
  -5   1   6      139.00      147.41      7.33 o 
  -4   1   6      216.63      221.37      6.37 o 
  -3   1   6      237.05      206.71      3.85 o 
  -2   1   6     1811.11     1825.43     16.13 o 
  -1   1   6      400.23      395.01      4.52 o 
   0   1   6       18.68       20.58      1.04 o 
   1   1   6      424.54      414.88      2.79 o 
   2   1   6     1761.33     1748.24     15.45 o 
   3   1   6      253.33      227.81      3.46 o 
   4   1   6      210.97      219.69      5.32 o 
   5   1   6      144.88      138.90      4.28 o 
   6   1   6      135.39      135.43      4.53 o 
   7   1   6      106.24      115.14      7.35 o 
   8   1   6       61.98       58.19      7.86 o 
   9   1   6       24.29       31.91      7.87 o 
  -8   2   6       14.09       16.62      4.84 o 
  -7   2   6       99.42       95.91      5.99 o 
  -6   2   6      231.35      233.90      9.17 o 
  -5   2   6      193.50      194.56      6.45 o 
  -4   2   6       43.37       41.68      2.12 o 
  -3   2   6      380.73      351.45      6.79 o 
  -2   2   6      854.67      906.88     10.30 o 
  -1   2   6      654.22      624.39      8.83 o 
   0   2   6      165.14      160.05      3.08 o 
   1   2   6      646.20      623.25      6.01 o 
   2   2   6      852.40      880.60      9.32 o 
   3   2   6      368.65      350.17      8.93 o 
   4   2   6       43.08       42.37      3.26 o 
   5   2   6      179.75      172.19      9.84 o 
   6   2   6      220.32      208.09      8.04 o 
   7   2   6      103.16       89.86     11.06 o 
   8   2   6       14.77       16.93      6.52 o 
  -8   3   6       61.73       59.07      5.29 o 
  -7   3   6       61.50       63.61      7.22 o 
  -6   3   6       29.97       43.62      6.38 o 
  -5   3   6      577.06      589.81      9.79 o 
  -4   3   6      223.06      210.81      4.96 o 
  -3   3   6       56.95       55.46      3.79 o 
  -2   3   6      234.12      250.19      7.88 o 
  -1   3   6       44.90       44.11      1.18 o 
   0   3   6        1.63        3.18      1.44 o 
   1   3   6       48.14       47.09      2.16 o 
   2   3   6      232.72      245.58      4.38 o 
   3   3   6       54.08       50.73      1.99 o 
   4   3   6      217.65      202.29      9.20 o 
   5   3   6      572.47      566.32     21.69 o 
   6   3   6       31.62       27.70      7.04 o 
   7   3   6       62.60       68.97      4.94 o 
   8   3   6       60.44       63.85      8.11 o 
  -8   4   6       25.29       26.06      4.55 o 
  -7   4   6       34.86       38.48      4.46 o 
  -6   4   6       35.28       34.21      4.13 o 
  -5   4   6      317.94      316.91     10.89 o 
  -4   4   6      687.98      661.46     11.91 o 
  -3   4   6      619.82      646.54     15.86 o 
  -2   4   6      395.14      382.88      8.07 o 
  -1   4   6      212.90      212.97      4.83 o 
   0   4   6       53.41       45.66      2.25 o 
   1   4   6      210.19      214.06      5.02 o 
   2   4   6      401.74      390.87      6.08 o 
   3   4   6      614.72      629.03     11.90 o 
   4   4   6      693.55      683.41     20.11 o 
   5   4   6      308.23      287.18      8.32 o 
   6   4   6       33.85       27.83      4.08 o 
   7   4   6       34.10       36.65      6.88 o 
   8   4   6       24.38       22.88     11.99 o 
  -8   5   6       25.38       32.55      5.25 o 
  -7   5   6        4.51        4.02      4.00 o 
  -6   5   6      183.18      187.28      8.37 o 
  -5   5   6       80.50       88.76      6.84 o 
  -4   5   6      203.70      191.26     10.24 o 
  -3   5   6      431.67      428.62      5.97 o 
  -2   5   6      834.04      797.61     19.54 o 
  -1   5   6      709.06      731.12     11.90 o 
   0   5   6        0.03        1.63      2.03 o 
   1   5   6      708.30      735.80     14.76 o 
   2   5   6      837.35      804.74     17.06 o 
   3   5   6      438.60      424.57      9.07 o 
   4   5   6      204.80      195.56      5.97 o 
   5   5   6       76.01       74.40      6.27 o 
   6   5   6      186.29      178.86      9.72 o 
   7   5   6        4.29        5.75      3.75 o 
   8   5   6       24.21       17.93      5.64 o 
  -7   6   6      125.01      137.71      9.82 o 
  -6   6   6       28.09       16.30      5.74 o 
  -5   6   6      380.07      369.91     14.01 o 
  -4   6   6       65.80       67.96      5.87 o 
  -3   6   6      550.89      546.20     20.95 o 
  -2   6   6      163.57      137.12      4.49 o 
  -1   6   6      739.35      718.04     14.80 o 
   0   6   6      256.71      234.66      5.78 o 
   1   6   6      738.74      720.57     21.33 o 
   2   6   6      163.69      164.74      6.36 o 
   3   6   6      570.09      570.09     11.02 o 
   4   6   6       67.45       65.96      6.13 o 
   5   6   6      371.55      379.03     12.60 o 
   6   6   6       27.88       26.38      4.96 o 
   7   6   6      122.29      112.74      8.65 o 
  -7   7   6       73.22       83.84     20.87 o 
  -6   7   6       65.84       66.93      6.87 o 
  -5   7   6      494.68      466.86     11.65 o 
  -4   7   6       79.50       86.58      8.29 o 
  -3   7   6      761.21      729.45     59.94 o 
  -2   7   6      555.72      543.31     10.24 o 
  -1   7   6      495.26      468.19     18.83 o 
   0   7   6        0.85        3.67      2.40 o 
   1   7   6      506.74      482.32     10.59 o 
   2   7   6      564.53      572.47      9.70 o 
   3   7   6      757.81      755.58     23.86 o 
   4   7   6       81.10       85.14     10.71 o 
   5   7   6      500.95      492.57     18.49 o 
   6   7   6       65.41       76.16      7.06 o 
   7   7   6       69.50       70.33     12.90 o 
  -6   8   6       18.71       17.15      4.74 o 
  -5   8   6       21.98       14.62      5.09 o 
  -4   8   6      317.14      292.97      9.66 o 
  -3   8   6      518.91      529.97     20.24 o 
  -2   8   6       40.32       45.97      6.46 o 
  -1   8   6       34.68       34.15      3.21 o 
   0   8   6      840.65      815.39     25.09 o 
   1   8   6       33.77       30.37      4.11 o 
   2   8   6       39.48       46.61      5.07 o 
   3   8   6      521.81      531.72     13.70 o 
   4   8   6      316.47      307.42      9.21 o 
   5   8   6       21.69       15.96      5.99 o 
   6   8   6       17.90       15.07      4.26 o 
  -5   9   6        6.32        4.18      3.65 o 
  -4   9   6       21.44       24.31      5.58 o 
  -3   9   6      205.17      193.27     13.22 o 
  -2   9   6      186.35      184.70     14.90 o 
  -1   9   6        4.98        7.02      3.58 o 
   0   9   6        8.90       13.04      2.90 o 
   1   9   6        4.89        9.90      3.43 o 
   2   9   6      191.79      181.32      9.86 o 
   3   9   6      204.65      195.34      8.65 o 
   4   9   6       21.46       28.70      5.03 o 
   5   9   6        6.00       12.68      4.84 o 
  -4  10   6       54.38       45.25      6.74 o 
  -3  10   6       22.18       21.77      5.73 o 
  -2  10   6       53.96       54.37      8.25 o 
  -1  10   6       66.64       66.35      8.40 o 
   0  10   6       13.61        8.26      6.17 o 
   1  10   6       66.18       62.59      6.26 o 
   2  10   6       55.91       55.40      5.50 o 
   3  10   6       22.87       24.28      6.10 o 
   4  10   6       54.10       49.91      6.40 o 
  -2  11   6        9.32        8.67      6.79 o 
  -1  11   6       14.12       24.05      7.03 o 
   0  11   6       88.59       87.23      9.19 o 
   1  11   6       14.29       10.06      7.24 o 
   2  11   6        9.24       10.57      5.18 o 
   1   0   7     3375.87     3777.31     32.58 o 
   2   0   7     6650.55     7018.09     89.45 o 
   3   0   7      312.09      332.74      5.09 o 
   4   0   7       42.69       44.34      2.60 o 
   5   0   7       12.76       14.26      2.88 o 
   6   0   7     2414.28     2492.23     32.13 o 
   7   0   7        2.32        5.42      3.46 o 
   8   0   7        6.02        5.96      4.67 o 
  -8   1   7      265.14      262.61     15.23 o 
  -7   1   7      209.45      205.26      6.89 o 
  -6   1   7      135.65      134.38      6.43 o 
  -5   1   7     1095.32     1088.34     18.67 o 
  -4   1   7     1898.77     1917.17     30.63 o 
  -3   1   7      678.01      672.79      8.75 o 
  -2   1   7      131.90      160.75      9.01 o 
  -1   1   7     1063.85     1077.72      8.56 o 
   0   1   7     2388.22     2433.55     16.17 o 
   1   1   7     1051.62     1047.02      7.90 o 
   2   1   7      129.38      151.48      2.23 o 
   3   1   7      672.51      669.54      7.44 o 
   4   1   7     1930.37     1964.94     24.37 o 
   5   1   7     1097.24     1078.83     18.17 o 
   6   1   7      130.82      130.48      5.81 o 
   7   1   7      207.90      204.01     10.17 o 
   8   1   7      271.84      292.65     14.43 o 
  -8   2   7       78.28       78.99      7.32 o 
  -7   2   7      268.08      289.10      8.82 o 
  -6   2   7       24.41       27.26      4.00 o 
  -5   2   7      992.75      981.75     17.69 o 
  -4   2   7      219.63      212.77      4.65 o 
  -3   2   7     1339.55     1355.46     23.17 o 
  -2   2   7      550.07      609.89     10.68 o 
  -1   2   7      969.14      975.35     20.35 o 
   0   2   7      650.36      681.09      6.23 o 
   1   2   7      966.97      955.95      8.61 o 
   2   2   7      553.22      599.51     10.11 o 
   3   2   7     1334.40     1320.05     29.94 o 
   4   2   7      222.43      218.02      5.66 o 
   5   2   7      995.48      951.16     16.20 o 
   6   2   7       24.61       25.54      4.66 o 
   7   2   7      268.74      263.54      8.84 o 
   8   2   7       75.59       92.36     10.88 o 
  -8   3   7       54.09       51.67      5.97 o 
  -7   3   7       43.19       36.71      4.30 o 
  -6   3   7      225.33      226.22      8.52 o 
  -5   3   7       52.51       49.70      4.48 o 
  -4   3   7      280.83      276.10      6.71 o 
  -3   3   7      584.86      584.12     13.60 o 
  -2   3   7      117.94      126.41      8.34 o 
  -1   3   7       60.17       48.19      1.75 o 
   0   3   7       30.18       33.86      1.75 o 
   1   3   7       58.56       46.94      2.73 o 
   2   3   7      123.17      129.62      4.26 o 
   3   3   7      591.99      574.54     13.62 o 
   4   3   7      283.81      273.06      5.16 o 
   5   3   7       50.70       51.97      5.42 o 
   6   3   7      234.25      225.76      9.58 o 
   7   3   7       42.33       48.27      7.23 o 
   8   3   7       55.18       50.73      7.92 o 
  -8   4   7        2.08        0.58      2.63 o 
  -7   4   7       83.14       90.47      5.66 o 
  -6   4   7        0.43        4.52      3.74 o 
  -5   4   7       44.17       44.68      4.90 o 
  -4   4   7      152.41      141.94      9.88 o 
  -3   4   7      450.79      474.04     19.61 o 
  -2   4   7      100.13       91.85      2.19 o 
  -1   4   7       21.55       21.17      1.37 o 
   0   4   7      102.18       94.36      3.22 o 
   1   4   7       21.38       21.16      2.12 o 
   2   4   7      100.89       89.01      4.45 o 
   3   4   7      453.47      468.14      9.23 o 
   4   4   7      151.93      139.57      6.85 o 
   5   4   7       46.58       51.05      3.63 o 
   6   4   7        0.74       -0.73      4.99 o 
   7   4   7       81.87       82.64      8.74 o 
   8   4   7        1.97        5.72      5.22 o 
  -8   5   7       87.06       88.23      7.10 o 
  -7   5   7       45.13       51.80      5.73 o 
  -6   5   7       69.40       72.73      6.39 o 
  -5   5   7        7.29        9.58      6.90 o 
  -4   5   7      414.51      399.00     11.17 o 
  -3   5   7      359.52      369.07     10.83 o 
  -2   5   7      478.68      508.07      9.02 o 
  -1   5   7      179.04      177.46      6.02 o 
   0   5   7      865.19      833.60     17.29 o 
   1   5   7      180.87      172.54      4.00 o 
   2   5   7      475.87      484.98      6.60 o 
   3   5   7      361.94      364.47     10.33 o 
   4   5   7      405.18      389.99     11.22 o 
   5   5   7        7.54        5.16      4.21 o 
   6   5   7       70.63       67.65      7.10 o 
   7   5   7       44.36       50.51      6.59 o 
   8   5   7       88.58       89.70     12.49 o 
  -7   6   7      101.05      110.97      8.68 o 
  -6   6   7       84.73       82.70      6.77 o 
  -5   6   7      309.83      312.34     11.27 o 
  -4   6   7      202.72      211.76     12.70 o 
  -3   6   7      421.56      433.54     14.69 o 
  -2   6   7      248.06      252.60      5.96 o 
  -1   6   7      773.35      735.98     11.14 o 
   0   6   7        1.70        3.87      2.00 o 
   1   6   7      761.35      745.63     11.39 o 
   2   6   7      253.69      250.52      7.90 o 
   3   6   7      425.67      433.55     11.64 o 
   4   6   7      202.11      197.25      9.69 o 
   5   6   7      308.73      293.03     11.58 o 
   6   6   7       85.23       72.15      6.29 o 
   7   6   7      101.57      111.98     12.98 o 
  -7   7   7      149.75      149.53     13.00 o 
  -6   7   7       51.91       43.82      5.66 o 
  -5   7   7      234.04      240.35      9.39 o 
  -4   7   7      208.96      197.20      9.26 o 
  -3   7   7      216.34      229.14     15.24 o 
  -2   7   7       37.16       33.86      2.70 o 
  -1   7   7      558.23      552.47     10.89 o 
   0   7   7      221.52      208.14      5.71 o 
   1   7   7      549.38      565.79     11.20 o 
   2   7   7       37.16       35.39      4.88 o 
   3   7   7      210.97      194.01      8.62 o 
   4   7   7      212.46      196.18      8.61 o 
   5   7   7      238.62      251.30     12.26 o 
   6   7   7       53.54       55.21      5.94 o 
   7   7   7      147.38      144.68     13.14 o 
  -6   8   7      214.53      219.21     11.62 o 
  -5   8   7       78.00       73.63      9.37 o 
  -4   8   7       69.45       65.34      5.83 o 
  -3   8   7       38.72       45.50      7.71 o 
  -2   8   7      377.90      399.31     16.13 o 
  -1   8   7       44.30       43.90      6.93 o 
   0   8   7       73.89       78.99      4.52 o 
   1   8   7       45.41       45.94      3.83 o 
   2   8   7      380.96      377.74     11.15 o 
   3   8   7       38.28       33.99      4.51 o 
   4   8   7       71.10       67.79      5.79 o 
   5   8   7       76.25       80.64      7.10 o 
   6   8   7      219.15      226.89     11.96 o 
  -5   9   7      101.85      126.76      8.87 o 
  -4   9   7       57.24       63.30      6.58 o 
  -3   9   7        7.06        4.80      5.55 o 
  -2   9   7      126.52      120.27      8.51 o 
  -1   9   7       26.38       32.72      4.94 o 
   0   9   7       43.26       42.31      3.64 o 
   1   9   7       24.85       28.76      3.70 o 
   2   9   7      128.61      133.18      7.59 o 
   3   9   7        6.72        7.21      3.42 o 
   4   9   7       58.04       59.52      5.90 o 
   5   9   7      105.05      109.33      7.47 o 
  -4  10   7       49.58       52.69      6.48 o 
  -3  10   7       12.05       10.17      5.65 o 
  -2  10   7       67.57       70.39      9.10 o 
  -1  10   7       43.66       41.66      9.43 o 
   0  10   7       67.08       67.99      6.38 o 
   1  10   7       44.65       52.47      6.13 o 
   2  10   7       67.23       59.79      5.20 o 
   3  10   7       13.27       10.74      3.18 o 
   4  10   7       51.82       50.18      6.56 o 
  -2  11   7       24.37       23.02      9.60 o 
  -1  11   7       87.76       94.27     13.77 o 
   0  11   7       32.73       32.68     10.10 o 
   1  11   7       88.44       72.38      7.41 o 
   2  11   7       23.82       14.19      4.46 o 
   0   0   8     1958.61     1935.57     34.05 o 
   1   0   8      988.44     1106.27      8.28 o 
   2   0   8       23.14       20.77      1.70 o 
   3   0   8       20.77       20.76      2.05 o 
   4   0   8     1187.03     1173.67     23.69 o 
   5   0   8      132.90      135.54      4.81 o 
   6   0   8       80.97       76.13      6.37 o 
   7   0   8       39.45       40.53      5.53 o 
   8   0   8      230.04      234.13     12.13 o 
  -8   1   8      118.81      129.43     22.97 o 
  -7   1   8      179.63      176.29      6.56 o 
  -6   1   8      436.01      442.46     14.59 o 
  -5   1   8      562.76      560.74     11.00 o 
  -4   1   8       37.06       31.90      1.86 o 
  -3   1   8     1726.95     1756.67     20.50 o 
  -2   1   8     2422.65     2663.60     28.05 o 
  -1   1   8     1615.23     1673.29     12.52 o 
   0   1   8       80.46       83.19      2.23 o 
   1   1   8     1649.87     1666.27     14.18 o 
   2   1   8     2362.78     2500.31     25.57 o 
   3   1   8     1762.74     1770.54     22.40 o 
   4   1   8       36.03       35.31      2.74 o 
   5   1   8      562.92      554.26     10.48 o 
   6   1   8      437.43      421.80     16.30 o 
   7   1   8      179.19      177.43     11.89 o 
   8   1   8      119.85      108.71     10.12 o 
  -8   2   8       25.97       31.47      9.22 o 
  -7   2   8      148.58      156.61     10.44 o 
  -6   2   8      296.32      298.76      9.99 o 
  -5   2   8     1574.31     1554.49     25.04 o 
  -4   2   8      217.56      205.30      7.89 o 
  -3   2   8      267.00      252.13      9.09 o 
  -2   2   8       93.09       84.73      4.88 o 
  -1   2   8     1637.78     1679.48     37.27 o 
   0   2   8        3.13        5.73      1.03 o 
   1   2   8     1623.42     1691.43     23.41 o 
   2   2   8       95.34       93.75      4.70 o 
   3   2   8      265.59      245.44      5.75 o 
   4   2   8      216.14      210.46      5.72 o 
   5   2   8     1567.67     1575.97     28.83 o 
   6   2   8      296.43      305.94     15.20 o 
   7   2   8      148.88      163.48     12.08 o 
   8   2   8       26.39       27.55      7.51 o 
  -8   3   8       77.37       78.58     11.46 o 
  -7   3   8       75.44       85.24      5.95 o 
  -6   3   8      153.24      152.92      7.32 o 
  -5   3   8        4.14        7.78      3.48 o 
  -4   3   8      324.33      309.23      7.16 o 
  -3   3   8      672.26      664.42     20.64 o 
  -2   3   8      153.58      154.52     10.35 o 
  -1   3   8      635.29      568.65      8.09 o 
   0   3   8     1329.48     1377.94     15.27 o 
   1   3   8      632.10      579.40      9.97 o 
   2   3   8      156.50      152.72      5.98 o 
   3   3   8      666.01      668.59     17.37 o 
   4   3   8      330.49      309.45     10.85 o 
   5   3   8        2.89        5.36      2.70 o 
   6   3   8      155.07      171.86     11.48 o 
   7   3   8       76.83       94.16      9.31 o 
   8   3   8       76.41       84.91      9.52 o 
  -8   4   8       10.59        7.57      3.07 o 
  -7   4   8        3.74        7.46      2.97 o 
  -6   4   8      266.87      267.81      7.86 o 
  -5   4   8      298.77      287.90     12.13 o 
  -4   4   8      277.96      281.95      9.01 o 
  -3   4   8      282.34      281.51     12.81 o 
  -2   4   8     1125.44     1120.04     36.15 o 
  -1   4   8      109.12      110.85      3.45 o 
   0   4   8      381.43      365.58      6.47 o 
   1   4   8      110.20      110.09      2.51 o 
   2   4   8     1141.10     1126.38     22.99 o 
   3   4   8      280.12      262.86      9.67 o 
   4   4   8      286.12      278.61      6.57 o 
   5   4   8      294.40      294.06     12.90 o 
   6   4   8      262.94      254.57     11.51 o 
   7   4   8        4.34        2.82      6.25 o 
   8   4   8       10.06       13.00      5.20 o 
  -7   5   8       11.55        5.32      3.85 o 
  -6   5   8      235.80      235.25      8.38 o 
  -5   5   8      146.84      153.79      8.27 o 
  -4   5   8       46.45       42.44     17.55 o 
  -3   5   8      155.00      145.32      7.88 o 
  -2   5   8      458.82      462.53      8.57 o 
  -1   5   8       90.23       82.92      4.08 o 
   0   5   8      892.57      841.35     17.50 o 
   1   5   8       89.53       76.62      2.83 o 
   2   5   8      458.43      452.05      9.06 o 
   3   5   8      157.57      146.11      7.02 o 
   4   5   8       42.60       50.09      6.30 o 
   5   5   8      146.74      149.12      7.97 o 
   6   5   8      236.04      248.25      8.88 o 
   7   5   8       11.89        8.68      3.88 o 
  -7   6   8       91.09       92.25      6.86 o 
  -6   6   8        9.06       10.68      4.72 o 
  -5   6   8      237.41      220.15     17.67 o 
  -4   6   8      411.47      402.56     21.00 o 
  -3   6   8      477.15      445.54     13.15 o 
  -2   6   8       95.06       98.73      4.39 o 
  -1   6   8      713.85      697.55     15.16 o 
   0   6   8       32.33       27.26      2.02 o 
   1   6   8      721.19      729.18     15.88 o 
   2   6   8       92.75      100.64      5.24 o 
   3   6   8      490.50      475.52     15.98 o 
   4   6   8      409.96      391.46     18.05 o 
   5   6   8      227.73      246.19      9.49 o 
   6   6   8        9.38        4.55      6.13 o 
   7   6   8       93.07       83.92      6.85 o 
  -6   7   8       51.59       49.05      6.57 o 
  -5   7   8      225.76      227.79     11.57 o 
  -4   7   8       21.22       16.79      4.73 o 
  -3   7   8      324.37      370.39     17.95 o 
  -2   7   8       25.98       18.98      5.06 o 
  -1   7   8      395.64      384.82      6.49 o 
   0   7   8       40.98       52.67      3.27 o 
   1   7   8      396.94      375.86      7.25 o 
   2   7   8       27.84       28.21      3.77 o 
   3   7   8      316.77      340.88     11.73 o 
   4   7   8       20.47       22.54      4.35 o 
   5   7   8      231.63      220.17     14.08 o 
   6   7   8       49.90       52.32      7.01 o 
  -6   8   8      226.90      230.17     13.55 o 
  -5   8   8       32.44       26.27      4.49 o 
  -4   8   8      476.89      493.94     21.30 o 
  -3   8   8       11.04       19.14      5.42 o 
  -2   8   8       45.13       52.93      9.94 o 
  -1   8   8       13.80       14.32      3.27 o 
   0   8   8      315.59      328.68     10.56 o 
   1   8   8       13.93       13.74      2.87 o 
   2   8   8       48.08       49.26      4.41 o 
   3   8   8        9.26        8.09      3.19 o 
   4   8   8      475.78      476.99     20.05 o 
   5   8   8       32.25       34.57      5.72 o 
   6   8   8      223.84      226.40     17.03 o 
  -5   9   8       79.25       84.96      7.60 o 
  -4   9   8      207.56      192.30     12.45 o 
  -3   9   8      175.37      155.42     11.16 o 
  -2   9   8      174.72      160.87     11.67 o 
  -1   9   8       28.32       26.43      6.75 o 
   0   9   8       99.51      106.83      8.91 o 
   1   9   8       28.17       25.35      3.79 o 
   2   9   8      175.05      173.00      8.79 o 
   3   9   8      171.02      176.28      8.07 o 
   4   9   8      208.63      202.87     12.67 o 
   5   9   8       78.43       72.88     11.79 o 
  -3  10   8       28.81       32.22      9.63 o 
  -2  10   8       21.33       17.12      6.72 o 
  -1  10   8       11.69       11.85      5.26 o 
   0  10   8        4.18        6.13      6.08 o 
   1  10   8       11.63        9.26      5.62 o 
   2  10   8       21.79       23.27      5.83 o 
   3  10   8       30.39       36.99      7.74 o 
  -1  11   8       49.92       58.28     10.52 o 
   0  11   8       13.30       10.87      8.33 o 
   1  11   8       52.36       52.97     17.46 o 
   1   0   9      138.17      141.68      2.54 o 
   2   0   9        0.70        2.52      1.12 o 
   3   0   9      995.72     1020.41     13.82 o 
   4   0   9      130.42      117.57      7.68 o 
   5   0   9        6.93        6.38      2.51 o 
   6   0   9       58.71       55.72      3.78 o 
   7   0   9      386.66      408.98     14.47 o 
   8   0   9        0.06        0.38      4.01 o 
  -8   1   9       67.43       63.36      7.54 o 
  -7   1   9       69.05       58.96      5.99 o 
  -6   1   9       28.75       27.53      3.51 o 
  -5   1   9      111.33      106.88      4.67 o 
  -4   1   9      141.23      126.49      4.52 o 
  -3   1   9       85.45       80.15      2.99 o 
  -2   1   9      115.76       96.42      3.81 o 
  -1   1   9      754.77      809.31      8.29 o 
   0   1   9      289.95      273.27      3.23 o 
   1   1   9      758.70      817.26      8.67 o 
   2   1   9      116.42       99.67      1.79 o 
   3   1   9       87.04       79.10      2.12 o 
   4   1   9      148.17      137.77      4.03 o 
   5   1   9      107.07      104.42      3.69 o 
   6   1   9       26.01       21.59      5.77 o 
   7   1   9       69.93       72.61      8.89 o 
   8   1   9       68.96       73.66      9.73 o 
  -8   2   9       48.89       54.75     11.77 o 
  -7   2   9       36.24       36.23      4.27 o 
  -6   2   9      181.64      175.67      7.16 o 
  -5   2   9      223.19      212.84     10.75 o 
  -4   2   9       73.09       69.00      3.60 o 
  -3   2   9      684.87      655.39     12.35 o 
  -2   2   9      300.15      312.35      6.60 o 
  -1   2   9      266.26      249.68      4.01 o 
   0   2   9        2.06        2.98      1.32 o 
   1   2   9      269.43      253.13      7.11 o 
   2   2   9      296.76      313.81     13.07 o 
   3   2   9      674.38      642.45     15.51 o 
   4   2   9       70.20       67.08      3.40 o 
   5   2   9      235.64      222.46      6.33 o 
   6   2   9      178.73      177.10      8.20 o 
   7   2   9       32.97       42.09      8.28 o 
   8   2   9       46.62       44.84      8.83 o 
  -8   3   9       15.80        6.32      7.62 o 
  -7   3   9       23.30       21.08      4.16 o 
  -6   3   9       50.49       51.41      4.25 o 
  -5   3   9      180.30      178.29      5.96 o 
  -4   3   9       48.57       45.56      5.95 o 
  -3   3   9      885.48      878.10     14.51 o 
  -2   3   9      489.34      481.69     12.82 o 
  -1   3   9     1270.80     1263.06     23.36 o 
   0   3   9       47.76       52.64      1.83 o 
   1   3   9     1262.00     1262.27     19.32 o 
   2   3   9      494.93      503.73      9.47 o 
   3   3   9      897.68      930.81     17.93 o 
   4   3   9       48.68       38.76      8.25 o 
   5   3   9      172.76      175.73      9.27 o 
   6   3   9       50.02       50.87      8.68 o 
   7   3   9       25.64       19.79      6.22 o 
   8   3   9       15.14       17.87      6.48 o 
  -8   4   9      123.08      122.90     13.98 o 
  -7   4   9       40.45       46.77      5.22 o 
  -6   4   9       33.04       34.92      4.41 o 
  -5   4   9       69.35       62.63      5.56 o 
  -4   4   9      594.36      565.13     13.09 o 
  -3   4   9      251.98      248.81      8.38 o 
  -2   4   9      113.43      112.03      8.34 o 
  -1   4   9        0.45        3.19      1.35 o 
   0   4   9     1374.42     1362.81     16.31 o 
   1   4   9        0.26        3.95      2.05 o 
   2   4   9      113.94      114.77      5.14 o 
   3   4   9      256.33      271.99      7.84 o 
   4   4   9      591.31      585.47     13.74 o 
   5   4   9       69.92       68.41      7.05 o 
   6   4   9       32.39       27.59      7.16 o 
   7   4   9       39.84       43.35      8.95 o 
  -7   5   9       81.42       71.05      6.78 o 
  -6   5   9      181.39      174.11     11.51 o 
  -5   5   9       25.91       23.45      4.62 o 
  -4   5   9      176.17      190.48      9.43 o 
  -3   5   9       87.01       72.24     10.15 o 
  -2   5   9     1573.92     1585.99     29.05 o 
  -1   5   9      112.51      108.15      2.85 o 
   0   5   9      111.46      103.84      3.77 o 
   1   5   9      109.58      101.90      2.50 o 
   2   5   9     1573.09     1619.92     22.94 o 
   3   5   9       90.31       84.31      5.85 o 
   4   5   9      174.99      167.18     10.75 o 
   5   5   9       24.90       21.69      5.04 o 
   6   5   9      181.61      180.10     12.95 o 
   7   5   9       84.87       95.52      8.35 o 
  -7   6   9       30.35       34.75      5.56 o 
  -6   6   9      106.96      106.73      6.90 o 
  -5   6   9       96.84      111.03      8.38 o 
  -4   6   9      207.74      203.01     12.04 o 
  -3   6   9      305.10      296.86     30.75 o 
  -2   6   9      111.63      140.36      9.31 o 
  -1   6   9      413.14      404.91      9.01 o 
   0   6   9        1.68        2.18      2.08 o 
   1   6   9      414.06      392.15      8.69 o 
   2   6   9      114.13      118.67      5.48 o 
   3   6   9      299.77      290.74     10.72 o 
   4   6   9      208.29      196.70      9.44 o 
   5   6   9       99.53       86.81      6.15 o 
   6   6   9      105.04      117.59      7.71 o 
   7   6   9       31.05       22.08      5.98 o 
  -6   7   9        4.85        4.86      3.88 o 
  -5   7   9      115.19      123.18      9.52 o 
  -4   7   9        1.90        4.57      5.05 o 
  -3   7   9       81.74       95.59      8.64 o 
  -2   7   9      136.06      129.49      9.88 o 
  -1   7   9       54.76       55.15      7.53 o 
   0   7   9        9.74        7.31      1.97 o 
   1   7   9       57.93       56.27      4.07 o 
   2   7   9      137.16      145.95      6.57 o 
   3   7   9       79.70       79.11      5.62 o 
   4   7   9        2.65        7.41      4.28 o 
   5   7   9      117.76      122.62      7.63 o 
   6   7   9        4.91        7.49      3.97 o 
  -5   8   9       13.24       19.44      5.81 o 
  -4   8   9       68.99       73.24      6.66 o 
  -3   8   9       19.20       13.54      5.43 o 
  -2   8   9      146.84      150.29     13.40 o 
  -1   8   9       14.52       15.34      3.30 o 
   0   8   9       77.07       90.68      8.34 o 
   1   8   9       15.72       18.05      3.23 o 
   2   8   9      146.35      139.42      5.45 o 
   3   8   9       18.73       21.85      5.45 o 
   4   8   9       71.18       79.44      7.25 o 
   5   8   9       12.83       19.61      6.22 o 
  -5   9   9        7.36       16.40      8.30 o 
  -4   9   9       55.10       60.73      7.12 o 
  -3   9   9      109.28      115.27     10.35 o 
  -2   9   9      366.14      400.07     20.42 o 
  -1   9   9       22.65       18.42      5.02 o 
   0   9   9       52.16       51.43      6.02 o 
   1   9   9       24.37       28.12      7.86 o 
   2   9   9      359.19      345.39     13.14 o 
   3   9   9      110.96      105.60      6.34 o 
   4   9   9       55.38       55.33      6.19 o 
   5   9   9        8.45        5.57      5.21 o 
  -3  10   9       85.56      101.12     11.61 o 
  -2  10   9       62.86       74.97      9.26 o 
  -1  10   9      192.55      189.02     15.91 o 
   0  10   9       97.06       89.86      9.24 o 
   1  10   9      196.75      185.43     12.09 o 
   2  10   9       63.23       55.59      8.23 o 
   3  10   9       86.98       89.78      7.75 o 
   0   0  10      140.27      139.31      3.24 o 
   1   0  10      261.78      287.35      4.35 o 
   2   0  10      168.05      155.70      3.01 o 
   3   0  10       72.67       60.89      2.91 o 
   4   0  10      162.30      151.14      4.36 o 
   5   0  10      465.08      459.27     13.19 o 
   6   0  10        5.88        5.48      2.98 o 
   7   0  10      120.83      119.58      8.63 o 
   8   0  10        2.15        5.55      4.71 o 
  -8   1  10       84.98       76.63     14.66 o 
  -7   1  10       99.35      109.06     13.18 o 
  -6   1  10       55.43       51.32      3.93 o 
  -5   1  10      130.82      127.54      4.49 o 
  -4   1  10      878.04      853.74     12.97 o 
  -3   1  10      148.97      141.71      4.06 o 
  -2   1  10       61.51       55.00      2.41 o 
  -1   1  10      222.77      198.50      2.93 o 
   0   1  10     1776.31     1901.89     18.51 o 
   1   1  10      223.95      201.13      5.42 o 
   2   1  10       60.76       53.24      1.94 o 
   3   1  10      156.48      150.16      3.25 o 
   4   1  10      877.47      853.31     16.50 o 
   5   1  10      131.47      137.81      5.18 o 
   6   1  10       52.00       48.93      4.71 o 
   7   1  10      103.04       97.91      9.32 o 
   8   1  10       85.28       85.75      9.18 o 
  -8   2  10       23.06       28.57      6.22 o 
  -7   2  10      450.86      501.42     20.87 o 
  -6   2  10        5.06        4.09      2.54 o 
  -5   2  10      688.30      653.58      9.55 o 
  -4   2  10      111.55      118.17      5.49 o 
  -3   2  10      361.06      328.50     10.98 o 
  -2   2  10       63.07       59.70      3.31 o 
  -1   2  10     2436.68     2470.33     33.62 o 
   0   2  10      392.99      408.07      5.75 o 
   1   2  10     2449.99     2542.01     40.45 o 
   2   2  10       63.69       61.33      5.36 o 
   3   2  10      352.38      325.54     22.68 o 
   4   2  10      113.01      104.28      3.94 o 
   5   2  10      704.54      671.04     15.30 o 
   6   2  10        4.99        9.77      8.37 o 
   7   2  10      442.76      471.97     24.66 o 
   8   2  10       22.98       28.70      6.96 o 
  -8   3  10       87.86       97.45     11.72 o 
  -7   3  10      202.86      207.36      9.61 o 
  -6   3  10       74.43       81.33      4.83 o 
  -5   3  10      182.30      182.34      8.41 o 
  -4   3  10     1657.11     1697.73     27.01 o 
  -3   3  10      954.54      937.58     19.09 o 
  -2   3  10        8.61        5.59      4.33 o 
  -1   3  10     2282.32     2448.15     39.47 o 
   0   3  10     1849.73     1887.87     24.04 o 
   1   3  10     2284.07     2373.77     30.03 o 
   2   3  10        8.76       11.32      3.44 o 
   3   3  10      961.92      960.15     19.51 o 
   4   3  10     1664.74     1761.00     33.99 o 
   5   3  10      185.89      182.32     11.65 o 
   6   3  10       75.14       72.69      7.88 o 
   7   3  10      203.84      202.21     13.02 o 
   8   3  10       87.44       92.10     10.16 o 
  -7   4  10       90.57       96.35      7.30 o 
  -6   4  10      957.57     1000.35     24.43 o 
  -5   4  10      109.62      115.20      6.62 o 
  -4   4  10      220.49      220.77      8.15 o 
  -3   4  10       48.66       50.19      6.26 o 
  -2   4  10     2545.62     2504.20     57.50 o 
  -1   4  10       47.63       47.85      2.50 o 
   0   4  10      101.44      112.40      3.06 o 
   1   4  10       49.20       48.47      2.71 o 
   2   4  10     2555.47     2638.55     43.79 o 
   3   4  10       49.85       46.11      4.86 o 
   4   4  10      221.18      213.98      9.78 o 
   5   4  10      106.31      110.37      7.60 o 
   6   4  10      953.10      988.28     21.15 o 
   7   4  10       90.15       77.33      6.63 o 
  -7   5  10        0.99        1.39      3.41 o 
  -6   5  10       15.44       16.85      4.75 o 
  -5   5  10      518.41      520.37     15.13 o 
  -4   5  10      139.43      142.20      8.07 o 
  -3   5  10      592.36      582.54     11.44 o 
  -2   5  10      158.99      131.72     10.97 o 
  -1   5  10      255.74      241.83      7.07 o 
   0   5  10     1392.31     1351.65     15.05 o 
   1   5  10      264.71      247.50      7.86 o 
   2   5  10      161.54      143.59      6.21 o 
   3   5  10      594.66      584.57     14.91 o 
   4   5  10      142.20      132.67      7.59 o 
   5   5  10      521.23      524.08     17.99 o 
   6   5  10       14.77       11.22      4.52 o 
   7   5  10        0.95       -1.15      4.12 o 
  -7   6  10       72.88       73.75      6.54 o 
  -6   6  10       41.07       45.70      5.42 o 
  -5   6  10       42.99       37.15      4.79 o 
  -4   6  10      189.71      199.10      8.86 o 
  -3   6  10      137.46      147.37     10.73 o 
  -2   6  10      206.99      209.53      9.60 o 
  -1   6  10       96.16       88.01      4.66 o 
   0   6  10        0.02        1.17      1.56 o 
   1   6  10       99.72       87.75      4.31 o 
   2   6  10      205.87      202.86      5.81 o 
   3   6  10      138.49      156.76      8.55 o 
   4   6  10      185.62      168.93      9.37 o 
   5   6  10       44.06       37.27      5.31 o 
   6   6  10       41.42       51.22      6.39 o 
   7   6  10       72.69       79.65      9.01 o 
  -6   7  10      217.88      212.81     11.30 o 
  -5   7  10       34.80       33.10      4.79 o 
  -4   7  10       41.01       43.59      7.67 o 
  -3   7  10       14.58       12.73      8.09 o 
  -2   7  10       73.71       69.45      7.18 o 
  -1   7  10      305.98      301.40     12.32 o 
   0   7  10       13.14       13.44      2.35 o 
   1   7  10      308.08      304.90     11.40 o 
   2   7  10       71.22       69.18      5.13 o 
   3   7  10       14.50       16.42      4.43 o 
   4   7  10       41.49       41.30      5.58 o 
   5   7  10       34.63       32.91      4.60 o 
   6   7  10      217.88      215.74     14.08 o 
  -5   8  10        7.16        5.73      5.01 o 
  -4   8  10       33.73       35.32      5.70 o 
  -3   8  10      267.29      256.99     15.68 o 
  -2   8  10      381.04      391.24     16.09 o 
  -1   8  10       70.35       62.30     23.38 o 
   0   8  10       77.79       78.40      5.12 o 
   1   8  10       71.22       75.36      5.93 o 
   2   8  10      377.41      378.31      8.07 o 
   3   8  10      270.17      266.93     10.78 o 
   4   8  10       34.02       30.24      5.00 o 
   5   8  10        7.18       13.31      4.67 o 
  -4   9  10      136.07      155.53      9.82 o 
  -3   9  10       21.58       10.32      5.31 o 
  -2   9  10       56.45       40.99     11.25 o 
  -1   9  10        3.91       10.47      5.07 o 
   0   9  10     1024.52     1057.84     50.16 o 
   1   9  10        4.26        4.44      5.53 o 
   2   9  10       55.80       49.28      7.26 o 
   3   9  10       20.10       23.68      4.22 o 
   4   9  10      139.66      165.22     13.35 o 
  -2  10  10      144.78      161.38     17.01 o 
  -1  10  10      199.43      197.54     15.91 o 
   0  10  10       14.08       17.28      6.66 o 
   1  10  10      195.12      236.44     25.80 o 
   2  10  10      149.86      154.36      9.27 o 
   3  10  10      237.23      230.68     13.91 o 
   1   0  11       91.15       73.97      2.19 o 
   2   0  11      583.75      564.25      7.52 o 
   3   0  11       44.00       45.31      2.39 o 
   4   0  11       61.99       59.55      3.50 o 
   5   0  11       35.83       39.99      3.50 o 
   6   0  11      280.62      286.91      9.83 o 
   7   0  11      213.67      221.40     13.21 o 
   8   0  11        0.23        3.19      5.42 o 
  -8   1  11      193.63      215.37     14.28 o 
  -7   1  11      148.90      138.54      7.45 o 
  -6   1  11      106.23      116.27      7.07 o 
  -5   1  11      134.08      127.07      6.13 o 
  -4   1  11      223.08      218.50      6.89 o 
  -3   1  11      290.81      288.89      5.05 o 
  -2   1  11      342.25      326.21      7.13 o 
  -1   1  11      176.72      176.02      3.72 o 
   0   1  11     1404.21     1407.02     18.07 o 
   1   1  11      171.23      176.13      3.93 o 
   2   1  11      333.77      322.53      6.95 o 
   3   1  11      287.53      285.59      6.08 o 
   4   1  11      230.00      216.07     11.80 o 
   5   1  11      132.60      119.80      9.97 o 
   6   1  11      108.83      115.50     15.57 o 
   7   1  11      150.28      156.31     10.95 o 
   8   1  11      190.69      192.05     13.16 o 
  -8   2  11       53.50       54.28     16.02 o 
  -7   2  11       27.17       21.69      7.00 o 
  -6   2  11       83.69       92.33      5.81 o 
  -5   2  11      157.36      148.53      7.37 o 
  -4   2  11       51.17       41.39      3.60 o 
  -3   2  11      555.08      548.31     10.29 o 
  -2   2  11       55.81       55.76      4.27 o 
  -1   2  11       91.81       79.06      2.24 o 
   0   2  11      798.44      773.26     10.03 o 
   1   2  11      100.41       89.44      2.38 o 
   2   2  11       57.99       51.90      1.93 o 
   3   2  11      553.54      546.32     18.43 o 
   4   2  11       48.90       44.04      6.53 o 
   5   2  11      158.24      152.15     10.16 o 
   6   2  11       83.46       83.34     12.61 o 
   7   2  11       24.03       16.92      5.60 o 
   8   2  11       53.05       60.10     17.63 o 
  -8   3  11        6.17        7.15      3.60 o 
  -7   3  11      131.34      140.96      9.82 o 
  -6   3  11       33.90       29.94      3.54 o 
  -5   3  11       41.96       34.05      3.80 o 
  -4   3  11      116.30      118.89      6.64 o 
  -3   3  11      187.72      181.73      7.10 o 
  -2   3  11      223.26      227.10      6.94 o 
  -1   3  11     1536.34     1548.86     30.16 o 
   0   3  11        4.13        4.16      1.62 o 
   1   3  11     1512.35     1523.05     27.03 o 
   2   3  11      229.91      234.49      6.81 o 
   3   3  11      184.17      176.90      6.76 o 
   4   3  11      116.54      109.40     12.06 o 
   5   3  11       42.01       41.56      6.94 o 
   6   3  11       35.51       46.33      6.87 o 
   7   3  11      130.88      129.71     11.04 o 
  -7   4  11       98.67       95.46      7.35 o 
  -6   4  11       27.40       24.68      5.91 o 
  -5   4  11       41.73       43.67      9.11 o 
  -4   4  11      676.58      693.42     25.08 o 
  -3   4  11      786.10      810.34     17.30 o 
  -2   4  11      143.74      156.28      8.96 o 
  -1   4  11      324.16      314.16     13.08 o 
   0   4  11     1160.83     1101.32     11.77 o 
   1   4  11      323.97      307.98      7.54 o 
   2   4  11      140.33      136.03      5.71 o 
   3   4  11      779.93      781.10     16.56 o 
   4   4  11      655.63      679.10     30.67 o 
   5   4  11       40.36       37.17      5.43 o 
   6   4  11       27.22       33.25      6.07 o 
   7   4  11       98.27       95.88      7.82 o 
  -7   5  11       67.95       75.25      7.43 o 
  -6   5  11       47.75       51.47      5.34 o 
  -5   5  11       19.11       19.25      5.94 o 
  -4   5  11       72.06       73.05      6.30 o 
  -3   5  11        3.45        4.28      3.99 o 
  -2   5  11      821.20      802.05     31.46 o 
  -1   5  11       30.12       28.14      2.81 o 
   0   5  11        0.05        3.71      2.12 o 
   1   5  11       33.30       36.07      3.55 o 
   2   5  11      809.23      791.18     16.41 o 
   3   5  11        2.12        3.65      3.51 o 
   4   5  11       72.54       87.07      5.94 o 
   5   5  11       19.37       27.31     11.39 o 
   6   5  11       44.69       41.21      5.57 o 
   7   5  11       68.24       66.00      6.55 o 
  -6   6  11       54.30       55.82      7.13 o 
  -5   6  11      183.32      176.49      9.70 o 
  -4   6  11       97.82       94.11      6.29 o 
  -3   6  11      145.46      139.46     10.57 o 
  -2   6  11       82.96       90.38      8.70 o 
  -1   6  11      373.79      356.03      7.42 o 
   0   6  11      148.11      148.18      7.48 o 
   1   6  11      380.21      397.20      7.08 o 
   2   6  11       79.33       83.86      5.02 o 
   3   6  11      137.73      123.12      6.68 o 
   4   6  11       97.85       98.25      6.42 o 
   5   6  11      176.40      177.39      9.67 o 
   6   6  11       54.55       58.36     10.45 o 
  -6   7  11       13.41       16.57      4.28 o 
  -5   7  11        2.86        3.54      3.70 o 
  -4   7  11       20.50       29.79      5.61 o 
  -3   7  11      192.42      182.28     20.89 o 
  -2   7  11       86.74       78.53      7.13 o 
  -1   7  11      112.75      119.92     21.88 o 
   0   7  11       20.84       21.75      9.91 o 
   1   7  11      105.63       95.50      4.70 o 
   2   7  11       86.79       85.28      5.08 o 
   3   7  11      196.25      197.07      7.07 o 
   4   7  11       18.82       26.74      4.90 o 
   5   7  11        2.27        8.16      4.25 o 
   6   7  11       13.54        8.78      3.68 o 
  -5   8  11       26.60       19.62      5.91 o 
  -4   8  11      174.30      203.43     14.54 o 
  -3   8  11       30.68       28.09      6.63 o 
  -2   8  11       19.21       21.51      6.84 o 
  -1   8  11        3.64        5.44      5.07 o 
   0   8  11        0.72        3.59      2.32 o 
   1   8  11        2.80        5.41      6.33 o 
   2   8  11       19.53       17.60      3.11 o 
   3   8  11       30.91       26.12      4.23 o 
   4   8  11      176.79      175.89     10.13 o 
   5   8  11       28.37       25.03      5.37 o 
  -4   9  11        8.83       11.11      4.08 o 
  -3   9  11       53.45       55.87      9.17 o 
  -2   9  11      151.78      159.68     12.41 o 
  -1   9  11       14.71       14.70      5.66 o 
   0   9  11       42.39       41.25      6.47 o 
   1   9  11       14.90        8.99      3.35 o 
   2   9  11      154.32      172.78     21.06 o 
   3   9  11       53.73       56.46      6.57 o 
   4   9  11        9.13        5.88      2.94 o 
  -2  10  11       43.00       46.49      8.79 o 
  -1  10  11       60.59       75.08      7.97 o 
   0  10  11       45.25       41.39      8.76 o 
   1  10  11       58.95       72.84     10.15 o 
   2  10  11       44.08       39.33      5.74 o 
   0   0  12     2464.40     2445.88     58.36 o 
   1   0  12       19.53       19.33      1.97 o 
   2   0  12      229.44      207.79      4.96 o 
   3   0  12      113.86       98.38      2.64 o 
   4   0  12     1041.77     1002.51     17.16 o 
   5   0  12        3.58        4.13      3.89 o 
   6   0  12        0.40        4.24      3.62 o 
   7   0  12       13.22        7.79      6.14 o 
   8   0  12      271.78      282.67     28.39 o 
  -8   1  12       40.92       18.83      6.97 o 
  -7   1  12      102.92      115.04     18.27 o 
  -6   1  12      148.27      155.01      6.44 o 
  -5   1  12      113.00      107.63      5.23 o 
  -4   1  12       77.88       73.97      4.20 o 
  -3   1  12      458.89      437.30     10.79 o 
  -2   1  12      986.79      973.61     17.53 o 
  -1   1  12      736.96      742.49     13.38 o 
   0   1  12      363.32      361.79      8.20 o 
   1   1  12      719.46      703.71     12.90 o 
   2   1  12      995.54      956.95     16.89 o 
   3   1  12      455.46      422.97      6.93 o 
   4   1  12       78.22       68.01      4.10 o 
   5   1  12      112.48      107.26      6.35 o 
   6   1  12      149.88      136.77     15.53 o 
   7   1  12      105.43      121.88     10.28 o 
   8   1  12       40.93       46.39     13.77 o 
  -7   2  12      111.79       92.69      7.50 o 
  -6   2  12      167.37      168.71      8.16 o 
  -5   2  12      223.49      217.45      8.51 o 
  -4   2  12      120.38      115.81      4.24 o 
  -3   2  12      842.46      813.06     14.61 o 
  -2   2  12      122.33      127.57      5.22 o 
  -1   2  12      540.85      517.12     10.66 o 
   0   2  12      136.75      128.72      3.66 o 
   1   2  12      540.89      524.55      9.20 o 
   2   2  12      124.00      124.07      2.53 o 
   3   2  12      845.08      806.90     20.55 o 
   4   2  12      123.05      132.83      7.74 o 
   5   2  12      224.87      235.03     12.91 o 
   6   2  12      169.63      157.01      8.97 o 
   7   2  12      115.50      111.07     10.11 o 
  -7   3  12        7.21        9.15      6.07 o 
  -6   3  12       13.43        4.58      3.68 o 
  -5   3  12       65.37       63.11      4.23 o 
  -4   3  12      154.68      150.55      7.65 o 
  -3   3  12       26.66       27.56      3.85 o 
  -2   3  12       13.35       12.40      3.80 o 
  -1   3  12      385.76      366.88      7.66 o 
   0   3  12     2735.86     2902.75     31.25 o 
   1   3  12      389.08      363.13      8.63 o 
   2   3  12       12.92       16.47      4.36 o 
   3   3  12       30.49       30.63      4.57 o 
   4   3  12      157.19      155.02     14.58 o 
   5   3  12       68.79       74.65      7.76 o 
   6   3  12       14.03        9.58      5.46 o 
   7   3  12        7.04       17.31      7.56 o 
  -7   4  12       34.78       32.79      9.30 o 
  -6   4  12      106.62      108.91      6.67 o 
  -5   4  12      122.34      125.29      6.20 o 
  -4   4  12        1.77        2.96      3.28 o 
  -3   4  12      110.91      114.55      6.02 o 
  -2   4  12      858.28      875.47     22.44 o 
  -1   4  12      163.74      164.18      5.51 o 
   0   4  12       34.80       42.75      2.09 o 
   1   4  12      166.51      167.43      4.32 o 
   2   4  12      859.28      876.92     15.63 o 
   3   4  12      113.44      117.70      6.75 o 
   4   4  12        1.61        3.52      3.88 o 
   5   4  12      120.09      127.33     10.88 o 
   6   4  12      111.66      117.00      9.84 o 
   7   4  12       34.68       36.76      6.09 o 
  -7   5  12       20.09       16.13      4.10 o 
  -6   5  12       20.76       22.51      9.59 o 
  -5   5  12      115.47      124.83      6.71 o 
  -4   5  12       54.80       54.80      5.33 o 
  -3   5  12      138.23      148.88      8.25 o 
  -2   5  12      485.12      467.19     12.65 o 
  -1   5  12      333.89      326.28     18.47 o 
   0   5  12       44.98       41.68      2.64 o 
   1   5  12      342.28      341.79      7.69 o 
   2   5  12      494.95      503.18      8.45 o 
   3   5  12      139.42      146.41      7.61 o 
   4   5  12       59.15       56.18      5.03 o 
   5   5  12      114.63      111.76      6.05 o 
   6   5  12       20.53       17.95      6.43 o 
   7   5  12       20.26       16.43      5.89 o 
  -6   6  12        2.89        6.11      3.89 o 
  -5   6  12      158.81      178.87      9.48 o 
  -4   6  12      191.53      205.72      7.93 o 
  -3   6  12      297.61      288.33     10.74 o 
  -2   6  12      221.56      211.06     17.20 o 
  -1   6  12      487.23      476.73     23.05 o 
   0   6  12      196.71      174.42     10.61 o 
   1   6  12      477.51      501.86     16.08 o 
   2   6  12      221.32      209.36      8.24 o 
   3   6  12      298.43      283.02      9.62 o 
   4   6  12      191.91      198.77      7.72 o 
   5   6  12      159.62      184.79      9.37 o 
   6   6  12        2.90        3.97      3.66 o 
  -5   7  12       45.08       43.37      6.57 o 
  -4   7  12       28.22       27.21      4.91 o 
  -3   7  12      269.86      254.25     11.95 o 
  -2   7  12      154.49      159.18      9.73 o 
  -1   7  12      709.71      720.19     31.57 o 
   0   7  12        1.01        3.96      2.85 o 
   1   7  12      701.83      708.98     24.65 o 
   2   7  12      157.85      141.04      5.18 o 
   3   7  12      272.78      273.48     11.80 o 
   4   7  12       28.84       30.97      5.80 o 
   5   7  12       44.21       42.21      5.88 o 
  -5   8  12        1.19        8.14      4.38 o 
  -4   8  12      299.51      317.54     18.82 o 
  -3   8  12      164.33      210.60     15.02 o 
  -2   8  12       89.32       97.45      9.35 o 
  -1   8  12      195.80      196.16     10.41 o 
   0   8  12      500.38      528.93     15.81 o 
   1   8  12      199.02      185.52      7.93 o 
   2   8  12       87.62       86.57      6.68 o 
   3   8  12      165.81      171.15      8.43 o 
   4   8  12      300.86      300.67     17.40 o 
   5   8  12        1.21        7.27      4.05 o 
  -3   9  12       29.75       35.95      8.27 o 
  -2   9  12      205.84      200.76     16.04 o 
  -1   9  12       13.28       17.03      5.54 o 
   0   9  12      265.79      262.53     16.42 o 
   1   9  12       13.52       13.35      6.67 o 
   2   9  12      205.23      196.62     12.37 o 
   3   9  12       30.00       34.07      6.14 o 
  -1  10  12       90.61      124.08     17.68 o 
   0  10  12        6.01        8.79      4.85 o 
   1  10  12       89.80       73.29     14.40 o 
   1   0  13       61.12       57.38      2.41 o 
   2   0  13     2404.96     2402.73     33.20 o 
   3   0  13        3.20        5.66      1.88 o 
   4   0  13       54.06       50.95      4.54 o 
   5   0  13        1.22        1.10      1.98 o 
   6   0  13      739.05      773.65     18.97 o 
   7   0  13      107.66       93.52     12.07 o 
  -7   1  13       26.16       36.00     13.61 o 
  -6   1  13        0.23        2.80      1.92 o 
  -5   1  13      274.73      277.55     14.07 o 
  -4   1  13      359.32      333.85      7.82 o 
  -3   1  13      422.23      409.49     12.57 o 
  -2   1  13      101.70       88.85      3.70 o 
  -1   1  13      792.93      781.47      8.74 o 
   0   1  13     1428.36     1437.37     25.09 o 
   1   1  13      783.52      774.38      8.96 o 
   2   1  13       99.97       87.69      2.58 o 
   3   1  13      418.35      385.41     12.44 o 
   4   1  13      367.76      357.33     13.78 o 
   5   1  13      276.32      279.13     21.82 o 
   6   1  13        0.24        1.95      4.50 o 
   7   1  13       27.92       33.78      9.18 o 
  -7   2  13      168.90      192.01     17.57 o 
  -6   2  13       44.99       53.28      6.17 o 
  -5   2  13      272.36      248.01      7.79 o 
  -4   2  13      175.06      160.31      7.11 o 
  -3   2  13      269.51      278.61      7.12 o 
  -2   2  13       44.24       41.69      3.92 o 
  -1   2  13      858.15      804.00      9.61 o 
   0   2  13      336.55      338.03      4.97 o 
   1   2  13      873.26      836.91     13.31 o 
   2   2  13       44.55       37.69      2.14 o 
   3   2  13      272.99      264.79      9.83 o 
   4   2  13      178.54      168.81     15.68 o 
   5   2  13      271.58      240.72     11.68 o 
   6   2  13       45.33       52.33      7.81 o 
   7   2  13      165.03      178.78     14.93 o 
  -7   3  13       57.92       64.56      5.71 o 
  -6   3  13      242.92      257.39     11.33 o 
  -5   3  13       16.37       15.91      2.75 o 
  -4   3  13        8.48        8.50      3.87 o 
  -3   3  13        2.81        4.52      3.21 o 
  -2   3  13       11.25       14.94      4.01 o 
  -1   3  13      228.92      225.60      6.12 o 
   0   3  13        0.08        1.49      1.32 o 
   1   3  13      232.14      212.22      5.32 o 
   2   3  13       10.29        9.22      3.49 o 
   3   3  13        3.40        5.37      3.32 o 
   4   3  13        9.36        6.36      3.93 o 
   5   3  13       17.06       20.16      5.64 o 
   6   3  13      244.12      265.64     15.57 o 
   7   3  13       54.38       62.04     10.02 o 
  -7   4  13       27.42       33.80     11.47 o 
  -6   4  13      100.64      115.26      7.68 o 
  -5   4  13       18.54       18.82      4.03 o 
  -4   4  13       11.34       11.80      3.66 o 
  -3   4  13      234.16      231.25     10.45 o 
  -2   4  13      140.16      134.89      7.31 o 
  -1   4  13      193.23      184.05      5.93 o 
   0   4  13        0.01        2.75      1.74 o 
   1   4  13      193.34      177.26      6.35 o 
   2   4  13      133.06      123.98      5.48 o 
   3   4  13      231.11      228.98     10.16 o 
   4   4  13       11.72       10.09      3.35 o 
   5   4  13       19.13       19.89      3.83 o 
   6   4  13      101.63      109.68      8.28 o 
   7   4  13       28.49       29.90      5.51 o 
  -6   5  13        6.37       12.60      4.04 o 
  -5   5  13        1.46        4.12      3.57 o 
  -4   5  13      163.87      182.06      7.71 o 
  -3   5  13      294.69      309.97     12.33 o 
  -2   5  13       83.55       83.13     15.39 o 
  -1   5  13      230.41      230.31      9.97 o 
   0   5  13     1092.64     1118.27     18.42 o 
   1   5  13      230.53      228.08      7.40 o 
   2   5  13       82.93       81.75      4.94 o 
   3   5  13      288.62      300.14     11.64 o 
   4   5  13      162.27      167.86      7.28 o 
   5   5  13        1.32        0.83      3.67 o 
   6   5  13        6.67       10.07      4.18 o 
  -6   6  13       16.92       15.62      4.36 o 
  -5   6  13      430.40      477.24     31.40 o 
  -4   6  13       35.30       29.03      4.80 o 
  -3   6  13      349.55      335.49     10.98 o 
  -2   6  13      312.03      305.34     19.18 o 
  -1   6  13      568.84      560.03     35.19 o 
   0   6  13       14.34       10.76      2.75 o 
   1   6  13      574.66      575.42     19.74 o 
   2   6  13      312.78      318.13      9.15 o 
   3   6  13      339.34      334.13      9.91 o 
   4   6  13       35.74       33.40      5.08 o 
   5   6  13      427.05      461.22     25.29 o 
   6   6  13       17.04       18.23      7.05 o 
  -5   7  13       57.50       63.12      7.25 o 
  -4   7  13      196.35      217.46     11.96 o 
  -3   7  13      136.17      154.43      9.15 o 
  -2   7  13        9.55       12.41     10.59 o 
  -1   7  13      515.42      504.55     17.20 o 
   0   7  13      119.97      101.85      7.73 o 
   1   7  13      504.17      496.41     25.25 o 
   2   7  13        9.17       12.85      3.82 o 
   3   7  13      137.25      148.74      8.34 o 
   4   7  13      192.69      191.38     10.33 o 
   5   7  13       57.17       54.34      6.96 o 
  -4   8  13       33.23       54.18      7.48 o 
  -3   8  13       70.55       62.63      9.07 o 
  -2   8  13      437.76      438.86     21.63 o 
  -1   8  13       98.60      104.27     11.65 o 
   0   8  13       83.00       75.89      8.94 o 
   1   8  13       98.93       99.82     12.33 o 
   2   8  13      432.45      410.62     20.24 o 
   3   8  13       72.01       76.20      8.07 o 
   4   8  13       34.06       40.71      7.77 o 
  -3   9  13        2.50        5.39      4.53 o 
  -2   9  13        6.70       11.64      5.54 o 
  -1   9  13       91.04       84.78     17.09 o 
   0   9  13      148.21      161.31     13.46 o 
   1   9  13       88.57       89.32     12.51 o 
   2   9  13        6.98       13.58      3.82 o 
   3   9  13        2.40        7.14      6.78 o 
   0   0  14       12.58        7.21      2.70 o 
   1   0  14      100.23       98.17      3.87 o 
   2   0  14        0.95        0.75      2.62 o 
   3   0  14       25.30       16.30      2.46 o 
   4   0  14      736.90      795.23     35.20 o 
   5   0  14        0.41        4.52      3.89 o 
   6   0  14       23.93       20.24      7.19 o 
   7   0  14       38.79       43.55     11.45 o 
  -7   1  14      116.71      117.74     16.08 o 
  -6   1  14      118.59      122.30     12.67 o 
  -5   1  14      101.28      106.08      6.75 o 
  -4   1  14        1.60        3.19      1.79 o 
  -3   1  14      218.37      215.99      6.33 o 
  -2   1  14      578.13      566.30     10.33 o 
  -1   1  14      362.09      365.72      6.37 o 
   0   1  14      257.40      238.25      5.69 o 
   1   1  14      368.44      365.81      7.58 o 
   2   1  14      579.73      579.36     12.24 o 
   3   1  14      210.13      208.95      5.82 o 
   4   1  14        1.59       10.55     10.16 o 
   5   1  14      100.62      110.77     11.41 o 
   6   1  14      123.38      148.22     13.05 o 
   7   1  14      114.22      112.12     15.78 o 
  -7   2  14      108.40      101.89     13.55 o 
  -6   2  14       75.87       80.14      5.66 o 
  -5   2  14       98.57       91.70      7.62 o 
  -4   2  14       31.36       29.25      3.74 o 
  -3   2  14      171.57      184.25      5.21 o 
  -2   2  14      191.26      199.73      8.37 o 
  -1   2  14      115.17      110.26      4.45 o 
   0   2  14      361.12      355.93      6.36 o 
   1   2  14      112.53      111.51      4.24 o 
   2   2  14      190.86      181.98      4.75 o 
   3   2  14      172.43      177.88      8.12 o 
   4   2  14       30.80       25.31      5.44 o 
   5   2  14       96.95      106.22      7.52 o 
   6   2  14       78.14       75.37      7.48 o 
   7   2  14      108.33      127.74     10.70 o 
  -7   3  14       91.28       95.18      9.79 o 
  -6   3  14       54.46       57.17      5.61 o 
  -5   3  14       84.39       88.95      6.88 o 
  -4   3  14       98.50      101.04      5.86 o 
  -3   3  14       80.96       74.45      5.41 o 
  -2   3  14       45.74       39.00      4.17 o 
  -1   3  14       12.45        5.13      3.88 o 
   0   3  14      113.61      106.12      3.91 o 
   1   3  14       11.96        9.55      2.02 o 
   2   3  14       45.48       37.11      3.76 o 
   3   3  14       85.88       86.87      6.30 o 
   4   3  14       94.83      100.73      7.24 o 
   5   3  14       86.22       85.83     13.35 o 
   6   3  14       54.26       56.31      7.68 o 
   7   3  14       88.21       85.15      9.09 o 
  -6   4  14      150.10      146.11     11.92 o 
  -5   4  14       68.62       86.03      6.40 o 
  -4   4  14       75.06       75.92      5.28 o 
  -3   4  14       18.06       17.14      3.89 o 
  -2   4  14      237.24      244.59     10.86 o 
  -1   4  14       30.68       33.20      5.72 o 
   0   4  14       10.79        9.14      2.14 o 
   1   4  14       32.85       35.79      3.18 o 
   2   4  14      238.48      251.28     10.62 o 
   3   4  14       18.09       23.44      4.99 o 
   4   4  14       74.18       73.91      5.75 o 
   5   4  14       69.95       79.69      6.05 o 
   6   4  14      146.12      148.66     18.09 o 
  -6   5  14       68.09       67.29      6.87 o 
  -5   5  14       32.88       38.30      4.96 o 
  -4   5  14       40.36       48.79      5.91 o 
  -3   5  14        7.53        6.71      3.70 o 
  -2   5  14      141.09      152.80      9.96 o 
  -1   5  14      367.58      351.80     22.80 o 
   0   5  14       57.29       45.82     11.63 o 
   1   5  14      369.74      364.52     12.13 o 
   2   5  14      139.91      156.19      6.53 o 
   3   5  14        6.89        7.87      3.69 o 
   4   5  14       40.66       49.81      4.53 o 
   5   5  14       30.17       30.01      5.29 o 
   6   5  14       66.42       72.23      8.83 o 
  -5   6  14      211.12      209.26     13.24 o 
  -4   6  14      121.67      127.74      7.85 o 
  -3   6  14      480.18      503.88     12.50 o 
  -2   6  14       91.18       92.72     10.97 o 
  -1   6  14      178.98      187.75     11.66 o 
   0   6  14       66.07       66.54      5.15 o 
   1   6  14      184.43      182.87     15.39 o 
   2   6  14       93.03       92.96      5.82 o 
   3   6  14      475.10      482.45     10.64 o 
   4   6  14      121.13      115.17      7.39 o 
   5   6  14      214.72      231.64     20.84 o 
  -5   7  14      128.58      139.59      9.88 o 
  -4   7  14       14.53       25.22      5.15 o 
  -3   7  14      254.93      270.61     15.21 o 
  -2   7  14       62.12       54.96      7.20 o 
  -1   7  14      158.90      158.05     17.06 o 
   0   7  14        0.05        1.29      3.57 o 
   1   7  14      153.07      165.63      6.41 o 
   2   7  14       58.77       56.48      5.19 o 
   3   7  14      250.46      287.64     15.03 o 
   4   7  14       15.13       23.19      5.15 o 
   5   7  14      129.71      121.13     10.52 o 
  -4   8  14      129.54      128.42     10.21 o 
  -3   8  14       73.29       77.50      7.66 o 
  -2   8  14       18.10        2.49     10.45 o 
  -1   8  14        5.62        7.59      4.97 o 
   0   8  14      444.50      467.09     22.50 o 
   1   8  14        6.29        5.56      4.59 o 
   2   8  14       17.68       11.44      3.65 o 
   3   8  14       75.34      103.55     16.94 o 
   4   8  14      128.75      134.57     15.46 o 
  -2   9  14      172.07      176.78     28.87 o 
  -1   9  14        2.98        1.61      4.92 o 
   0   9  14        0.95       -0.73      4.51 o 
   1   9  14        3.18        4.58      3.97 o 
   2   9  14      171.01      182.30     14.89 o 
   1   0  15       80.10       86.78      3.46 o 
   2   0  15     1333.86     1280.81     20.74 o 
   3   0  15       50.70       40.57      3.20 o 
   4   0  15       45.53       62.16      9.13 o 
   5   0  15      172.16      160.16      9.13 o 
   6   0  15      168.53      167.81     23.00 o 
   7   0  15        2.76        2.21      5.30 o 
  -7   1  15       33.37       30.97     11.66 o 
  -6   1  15      173.44      166.64     10.50 o 
  -5   1  15      224.35      229.56     10.00 o 
  -4   1  15      161.65      150.66      7.79 o 
  -3   1  15      352.24      325.21     12.44 o 
  -2   1  15      506.09      521.47      9.54 o 
  -1   1  15     1488.83     1495.18     26.70 o 
   0   1  15     1897.14     1931.83     29.21 o 
   1   1  15     1505.06     1543.50     24.52 o 
   2   1  15      509.99      521.62     11.06 o 
   3   1  15      346.89      309.86     15.35 o 
   4   1  15      163.52      152.02     13.37 o 
   5   1  15      226.24      234.64     12.97 o 
   6   1  15      174.55      169.67     14.76 o 
   7   1  15       33.73       26.44      8.19 o 
  -7   2  15      225.02      177.92     19.95 o 
  -6   2  15       15.43       25.04     10.14 o 
  -5   2  15      165.40      160.43      9.07 o 
  -4   2  15      210.18      209.98      6.66 o 
  -3   2  15      471.83      458.94     17.00 o 
  -2   2  15      152.93      145.81      5.23 o 
  -1   2  15      736.58      693.64     18.53 o 
   0   2  15      118.27      120.67      4.44 o 
   1   2  15      726.41      691.11     14.41 o 
   2   2  15      153.02      155.84      8.65 o 
   3   2  15      479.19      480.47     18.23 o 
   4   2  15      211.97      217.87     10.85 o 
   5   2  15      170.02      167.93     13.73 o 
   6   2  15       14.38        9.42      5.65 o 
   7   2  15      226.92      235.89     35.69 o 
  -6   3  15      204.90      229.46     16.49 o 
  -5   3  15      240.67      261.23     14.90 o 
  -4   3  15      146.52      122.21      5.89 o 
  -3   3  15      419.72      435.25     15.47 o 
  -2   3  15      374.91      369.74     14.53 o 
  -1   3  15      308.42      322.63     10.15 o 
   0   3  15      656.23      613.03      8.21 o 
   1   3  15      309.99      316.65      6.83 o 
   2   3  15      368.78      366.45     14.10 o 
   3   3  15      424.68      434.55     15.49 o 
   4   3  15      146.08      127.71      6.50 o 
   5   3  15      241.48      253.61     12.33 o 
   6   3  15      205.99      241.99     26.26 o 
  -6   4  15       33.81       37.33      6.75 o 
  -5   4  15       34.16       35.95      4.76 o 
  -4   4  15      779.56      807.12     15.04 o 
  -3   4  15      184.37      175.54      7.63 o 
  -2   4  15        3.36        6.77      3.81 o 
  -1   4  15      180.63      170.86     10.51 o 
   0   4  15      651.78      644.90     29.02 o 
   1   4  15      180.87      185.84      7.28 o 
   2   4  15        2.80       10.14      4.01 o 
   3   4  15      182.86      173.18      7.61 o 
   4   4  15      783.47      802.37     15.21 o 
   5   4  15       34.28       31.54      4.81 o 
   6   4  15       33.75       30.20      5.39 o 
  -6   5  15      152.54      148.99     16.60 o 
  -5   5  15       11.31       13.23      4.27 o 
  -4   5  15       79.27       84.77      6.41 o 
  -3   5  15       74.29       80.43      5.63 o 
  -2   5  15      205.33      211.00     10.70 o 
  -1   5  15       20.75        5.95      8.94 o 
   0   5  15      516.05      499.62     17.19 o 
   1   5  15       20.05       22.27      3.67 o 
   2   5  15      203.32      212.59      9.33 o 
   3   5  15       71.10       81.32      7.02 o 
   4   5  15       77.03       75.32      9.26 o 
   5   5  15       11.52        7.02      4.89 o 
   6   5  15      154.52      161.75     10.84 o 
  -5   6  15      210.10      219.62     11.30 o 
  -4   6  15        1.65       -0.11      3.32 o 
  -3   6  15      190.74      190.43     10.34 o 
  -2   6  15       67.12       68.97     10.56 o 
  -1   6  15      140.83      131.71      8.86 o 
   0   6  15       20.22       27.43      7.15 o 
   1   6  15      143.38      141.85      7.12 o 
   2   6  15       67.56       63.56      4.89 o 
   3   6  15      191.79      180.24      9.28 o 
   4   6  15        1.81        9.36      4.04 o 
   5   6  15      210.56      216.53     11.12 o 
  -4   7  15       68.00       74.92      6.69 o 
  -3   7  15       45.59       51.67      6.06 o 
  -2   7  15       88.81       92.28     18.21 o 
  -1   7  15      141.45      150.02     11.76 o 
   0   7  15        7.30       12.73      5.68 o 
   1   7  15      140.36      122.00     12.80 o 
   2   7  15       88.68       92.01      6.27 o 
   3   7  15       45.20       43.25      5.82 o 
   4   7  15       66.49       75.46      7.92 o 
  -3   8  15       74.84       74.11      6.37 o 
  -2   8  15       78.12       87.34     10.16 o 
  -1   8  15        6.47       12.83      6.13 o 
   0   8  15      278.23      309.48     18.94 o 
   1   8  15        7.20        9.94      6.14 o 
   2   8  15       79.02       74.53     13.13 o 
   3   8  15       75.00       85.81      7.89 o 
  -1   9  15       62.39       41.98      7.69 o 
   0   9  15        3.27        8.05      6.23 o 
   0   0  16      607.53      602.76     19.52 o 
   1   0  16      762.70      758.49      9.32 o 
   2   0  16      101.74       97.78      4.75 o 
   3   0  16       90.76       86.58      6.07 o 
   4   0  16       18.01       25.68      9.04 o 
   5   0  16      130.66      123.40      9.45 o 
   6   0  16       19.91       20.24      6.75 o 
  -6   1  16        0.22       -0.20      6.19 o 
  -5   1  16        6.20        5.09      6.35 o 
  -4   1  16       97.43      107.86      8.36 o 
  -3   1  16      189.85      190.32      8.25 o 
  -2   1  16       43.94       41.25      4.58 o 
  -1   1  16      152.87      150.35      6.63 o 
   0   1  16      169.88      176.08      4.72 o 
   1   1  16      158.60      159.07      4.41 o 
   2   1  16       45.99       46.31      3.75 o 
   3   1  16      184.73      177.03      9.58 o 
   4   1  16       97.01      114.80      7.58 o 
   5   1  16        6.32        9.62      6.92 o 
   6   1  16        0.44        4.31      3.86 o 
  -6   2  16       22.54       27.04      7.20 o 
  -5   2  16      129.64      139.95     10.34 o 
  -4   2  16      135.14      131.82      5.08 o 
  -3   2  16      311.27      295.19     11.15 o 
  -2   2  16       63.04       62.85      4.70 o 
  -1   2  16      215.59      213.93      6.13 o 
   0   2  16       12.02       13.29      2.68 o 
   1   2  16      196.73      203.07      6.92 o 
   2   2  16       61.21       64.01      5.19 o 
   3   2  16      312.66      314.21     12.16 o 
   4   2  16      132.83      118.04     10.14 o 
   5   2  16      129.25      117.41      9.25 o 
   6   2  16       21.96       20.87      9.48 o 
  -6   3  16       14.19        6.62      8.08 o 
  -5   3  16      149.68      157.86      9.67 o 
  -4   3  16      178.55      172.56      7.39 o 
  -3   3  16      175.37      203.38      8.88 o 
  -2   3  16      101.19       94.63      6.83 o 
  -1   3  16      313.14      309.27     12.47 o 
   0   3  16      669.96      653.40     28.94 o 
   1   3  16      313.29      324.23     12.91 o 
   2   3  16       99.79      100.13      6.58 o 
   3   3  16      171.19      178.88      7.71 o 
   4   3  16      174.31      176.02      7.28 o 
   5   3  16      150.53      169.51      8.94 o 
   6   3  16       14.61       18.66      5.53 o 
  -6   4  16      329.23      342.92     32.72 o 
  -5   4  16       64.57       80.36     12.33 o 
  -4   4  16       24.26       16.91      4.81 o 
  -3   4  16        7.36        7.94      3.42 o 
  -2   4  16      476.52      485.24     14.36 o 
  -1   4  16       62.17       71.92     12.17 o 
   0   4  16       77.99       76.81      5.06 o 
   1   4  16       61.76       71.33     10.85 o 
   2   4  16      485.93      498.79     14.20 o 
   3   4  16        6.94        7.81      3.27 o 
   4   4  16       23.45       33.25      5.44 o 
   5   4  16       64.35       62.93      5.83 o 
   6   4  16      321.47      347.79     19.05 o 
  -5   5  16       91.51       97.88      7.62 o 
  -4   5  16      405.18      458.82     17.55 o 
  -3   5  16        6.92       11.43      3.70 o 
  -2   5  16      120.85      134.17      7.04 o 
  -1   5  16       37.26       42.37      6.59 o 
   0   5  16      112.06       91.52      9.69 o 
   1   5  16       38.82       31.43      6.58 o 
   2   5  16      116.98      116.71      7.65 o 
   3   5  16        6.16        9.42      5.47 o 
   4   5  16      402.88      424.92     16.67 o 
   5   5  16       89.65       82.96      6.78 o 
  -5   6  16       75.18       77.60     10.96 o 
  -4   6  16      132.24      150.04     10.21 o 
  -3   6  16      106.35      109.69      7.38 o 
  -2   6  16       14.14       13.85      5.35 o 
  -1   6  16        6.49        7.52      4.69 o 
   0   6  16       32.74       35.18      7.68 o 
   1   6  16        6.15        8.70      3.36 o 
   2   6  16       13.39       19.30      7.18 o 
   3   6  16      108.73      110.72      8.21 o 
   4   6  16      129.33      136.35     11.56 o 
   5   6  16       74.43       83.31     13.10 o 
  -4   7  16       10.93       13.67      4.72 o 
  -3   7  16      113.52      114.54      8.67 o 
  -2   7  16       65.82       70.03      8.67 o 
  -1   7  16       75.68       74.00      7.91 o 
   0   7  16      105.03      122.32     16.42 o 
   1   7  16       74.75       73.59      7.82 o 
   2   7  16       65.41       66.52      5.69 o 
   3   7  16      114.79       88.18     13.81 o 
   4   7  16       11.46       10.89      4.49 o 
  -2   8  16      211.12      208.15     13.88 o 
  -1   8  16       36.70       32.81      7.66 o 
   0   8  16       37.46       45.88     11.77 o 
   1   8  16       37.59       31.37      8.34 o 
   2   8  16      210.28      219.30     14.49 o 
   1   0  17       21.74       23.74      2.51 o 
   2   0  17       17.17        9.38      2.77 o 
   3   0  17        2.60        2.58      3.84 o 
   4   0  17       11.64       11.40      5.80 o 
   5   0  17      158.51      156.60     10.29 o 
   6   0  17        2.72       -0.25      4.83 o 
  -6   1  17      228.43      249.35     15.56 o 
  -5   1  17       34.08       36.49      9.98 o 
  -4   1  17       36.38       33.08      8.58 o 
  -3   1  17       72.09       68.50      3.98 o 
  -2   1  17      248.14      248.05     11.78 o 
  -1   1  17       69.38       71.63      3.92 o 
   0   1  17        0.15        2.54      1.89 o 
   1   1  17       70.56       64.85      3.76 o 
   2   1  17      251.96      249.41      9.75 o 
   3   1  17       71.26       67.48      8.50 o 
   4   1  17       38.06       52.28     11.72 o 
   5   1  17       35.05       49.82     10.04 o 
   6   1  17      228.00      243.23     16.11 o 
  -6   2  17       66.58       78.41      8.82 o 
  -5   2  17      163.11      173.13     13.02 o 
  -4   2  17       44.69       43.29      4.40 o 
  -3   2  17      276.32      281.59     10.54 o 
  -2   2  17      132.37      126.92      6.20 o 
  -1   2  17      249.46      249.55     10.40 o 
   0   2  17        0.02        1.06      1.74 o 
   1   2  17      241.77      238.89      8.52 o 
   2   2  17      134.81      124.17      6.31 o 
   3   2  17      279.80      285.52     20.51 o 
   4   2  17       44.87       40.37      6.01 o 
   5   2  17      159.29      170.56     13.62 o 
   6   2  17       65.94       79.98     13.53 o 
  -6   3  17      177.52      173.67     21.73 o 
  -5   3  17      151.98      148.64     15.82 o 
  -4   3  17        5.92        5.14      4.18 o 
  -3   3  17      205.90      217.18      8.63 o 
  -2   3  17      514.84      524.71     15.05 o 
  -1   3  17      345.50      331.13     12.31 o 
   0   3  17        6.87       12.45      2.68 o 
   1   3  17      348.78      337.24     12.13 o 
   2   3  17      513.68      519.65     14.68 o 
   3   3  17      204.75      216.40     13.81 o 
   4   3  17        5.95        5.53      4.12 o 
   5   3  17      154.57      132.28      8.32 o 
   6   3  17      178.76      180.02     14.00 o 
  -5   4  17        1.01        6.35      3.43 o 
  -4   4  17      605.61      612.16     24.63 o 
  -3   4  17       54.64       51.90      7.38 o 
  -2   4  17       13.06       12.83      3.15 o 
  -1   4  17       40.16       28.38      5.99 o 
   0   4  17      804.35      837.51     25.42 o 
   1   4  17       40.97       42.79      7.05 o 
   2   4  17       13.02       12.12      4.63 o 
   3   4  17       54.52       50.19      4.41 o 
   4   4  17      610.73      624.26     25.11 o 
   5   4  17        0.90        6.11      3.82 o 
  -5   5  17       20.48       28.47     11.37 o 
  -4   5  17       27.57       39.85      6.44 o 
  -3   5  17      137.59      147.83      7.97 o 
  -2   5  17      221.22      215.29     13.56 o 
  -1   5  17       28.23       22.16      5.97 o 
   0   5  17        0.02        1.86      3.32 o 
   1   5  17       26.65       26.73      5.62 o 
   2   5  17      216.69      205.60     14.44 o 
   3   5  17      138.82      135.60      9.91 o 
   4   5  17       28.73       42.86      7.42 o 
   5   5  17       20.42       17.84      3.93 o 
  -4   6  17       22.77       25.91      7.38 o 
  -3   6  17       63.09       65.23      6.28 o 
  -2   6  17       22.01       25.26      4.74 o 
  -1   6  17      159.30      146.84     12.98 o 
   0   6  17        2.38       -2.77      7.64 o 
   1   6  17      159.14      151.14     10.66 o 
   2   6  17       22.98       18.22      4.51 o 
   3   6  17       64.75       61.18      7.22 o 
   4   6  17       22.75       31.33      6.52 o 
  -3   7  17      120.28      126.01      9.08 o 
  -2   7  17        1.89        3.02      4.47 o 
  -1   7  17       25.17       28.31     10.26 o 
   0   7  17        0.27        2.42      3.03 o 
   1   7  17       24.05       16.48      7.76 o 
   2   7  17        1.86        4.39      5.37 o 
   3   7  17      122.09      133.68     10.86 o 
  -1   8  17       26.75       15.54      7.18 o 
   0   8  17       28.90       36.53     11.72 o 
   1   8  17       27.52       28.90      7.62 o 
   0   0  18      396.19      418.64     17.29 o 
   1   0  18       22.04       20.95      2.47 o 
   2   0  18        2.19       -0.04      4.67 o 
   3   0  18      282.12      284.82     11.18 o 
   4   0  18      403.59      437.45     28.34 o 
   5   0  18        1.36        5.64      5.08 o 
   6   0  18        8.17        5.01      4.53 o 
  -6   1  18      135.25      143.18     14.62 o 
  -5   1  18      208.68      206.18     13.68 o 
  -4   1  18      270.48      265.74     29.60 o 
  -3   1  18      109.93       97.98      9.56 o 
  -2   1  18      416.05      407.25     11.53 o 
  -1   1  18      257.35      253.03      9.58 o 
   0   1  18       26.44       28.14      2.68 o 
   1   1  18      257.33      262.87      8.41 o 
   2   1  18      402.57      403.11     12.05 o 
   3   1  18      110.62      108.88      6.32 o 
   4   1  18      270.89      291.99     16.43 o 
   5   1  18      209.79      218.50     22.57 o 
   6   1  18      138.57      140.18     17.38 o 
  -6   2  18       89.96       99.38     14.19 o 
  -5   2  18      110.37      102.39     14.82 o 
  -4   2  18       44.16       43.11     10.41 o 
  -3   2  18      321.09      347.33      8.29 o 
  -2   2  18      118.34      123.43      7.27 o 
  -1   2  18      281.82      290.71      9.54 o 
   0   2  18       84.61       80.22      4.44 o 
   1   2  18      283.81      277.08      8.90 o 
   2   2  18      117.20      111.79      5.44 o 
   3   2  18      321.61      323.51      8.80 o 
   4   2  18       43.34       38.09      7.15 o 
   5   2  18      107.42      105.53      9.73 o 
   6   2  18       87.59       94.23     16.82 o 
  -5   3  18      203.75      221.46     20.47 o 
  -4   3  18       98.67       87.86      9.54 o 
  -3   3  18       11.33       13.31      4.53 o 
  -2   3  18       57.66       62.86      5.80 o 
  -1   3  18      271.45      282.18      9.70 o 
   0   3  18      233.12      246.79     11.22 o 
   1   3  18      264.04      283.17     17.60 o 
   2   3  18       56.94       63.99      6.22 o 
   3   3  18       12.39       10.20      3.83 o 
   4   3  18       98.26      105.47      8.82 o 
   5   3  18      200.76      225.20     13.51 o 
  -5   4  18      217.25      250.86     26.99 o 
  -4   4  18       34.38       31.00      4.79 o 
  -3   4  18       38.04       40.80      4.73 o 
  -2   4  18      455.88      470.58     11.00 o 
  -1   4  18        0.37        2.63      3.26 o 
   0   4  18       74.38       68.76      6.49 o 
   1   4  18        0.46        4.59      2.86 o 
   2   4  18      460.26      450.92     12.90 o 
   3   4  18       37.07       34.71      6.85 o 
   4   4  18       35.64       31.05      5.04 o 
   5   4  18      214.70      259.40     14.89 o 
  -4   5  18       75.40       76.98      6.56 o 
  -3   5  18       11.93       11.58      4.10 o 
  -2   5  18       61.82       56.99      5.26 o 
  -1   5  18      203.81      210.44     12.79 o 
   0   5  18       26.95       28.41     10.20 o 
   1   5  18      203.04      221.42     13.98 o 
   2   5  18       64.26       63.81     12.93 o 
   3   5  18       12.62       22.35      5.55 o 
   4   5  18       74.29       72.17      7.78 o 
  -4   6  18       95.61      103.37      9.46 o 
  -3   6  18      306.03      313.30     19.28 o 
  -2   6  18       20.14       21.43      5.14 o 
  -1   6  18      175.75      181.89     12.69 o 
   0   6  18       34.45       31.35     10.94 o 
   1   6  18      179.46      200.04     14.83 o 
   2   6  18       19.95       19.61     11.15 o 
   3   6  18      311.64      325.80     21.75 o 
   4   6  18       93.38      109.35     13.81 o 
  -2   7  18       62.19       59.94      7.05 o 
  -1   7  18       90.27       85.31     11.20 o 
   0   7  18        2.26        4.13      5.81 o 
   1   7  18       85.40       88.93     10.06 o 
   2   7  18       64.25       89.24     15.62 o 
   1   0  19       53.97       53.46      4.05 o 
   2   0  19      779.15      822.23     31.89 o 
   3   0  19        7.39       14.55      4.89 o 
   4   0  19        3.05        4.58      3.63 o 
   5   0  19       16.71       17.36      6.62 o 
  -5   1  19       35.55       43.21     11.15 o 
  -4   1  19      182.96      180.83     12.61 o 
  -3   1  19       46.25       55.70      9.52 o 
  -2   1  19       46.13       55.87      4.89 o 
  -1   1  19      142.08      147.88      5.64 o 
   0   1  19      277.87      275.90      9.04 o 
   1   1  19      143.81      154.60      6.21 o 
   2   1  19       49.23       51.82      4.13 o 
   3   1  19       47.01       50.10      5.78 o 
   4   1  19      180.17      183.90     15.79 o 
   5   1  19       36.58       32.24      8.81 o 
  -5   2  19       91.70      105.28     12.89 o 
  -4   2  19       28.96       41.84      9.66 o 
  -3   2  19      122.01      117.51     12.37 o 
  -2   2  19       86.73       86.70      4.29 o 
  -1   2  19      403.41      422.77     13.42 o 
   0   2  19       35.42       38.52      3.41 o 
   1   2  19      413.16      443.54     13.97 o 
   2   2  19       86.68       81.54      5.35 o 
   3   2  19      125.35      114.86      7.73 o 
   4   2  19       29.78       20.10      4.98 o 
   5   2  19       90.62      110.32      7.79 o 
  -5   3  19        3.31        2.69      5.71 o 
  -4   3  19       48.27       50.56      8.72 o 
  -3   3  19      140.07      146.97      8.40 o 
  -2   3  19       20.19       13.44      4.35 o 
  -1   3  19        2.90        5.70      3.41 o 
   0   3  19       20.89       12.59      6.03 o 
   1   3  19        3.13        3.10      2.55 o 
   2   3  19       18.67       16.93      5.19 o 
   3   3  19      141.88      143.80      7.88 o 
   4   3  19       47.79       37.66      7.10 o 
   5   3  19        3.29        4.75      3.79 o 
  -4   4  19       85.16       82.41     14.40 o 
  -3   4  19        0.08        3.28      4.86 o 
  -2   4  19       18.46       21.63      4.63 o 
  -1   4  19       25.26       30.69      5.11 o 
   0   4  19       14.93       20.89      5.54 o 
   1   4  19       24.99       23.78      6.68 o 
   2   4  19       17.25       20.30      5.83 o 
   3   4  19        0.18        4.18      3.61 o 
   4   4  19       88.67      103.65     13.39 o 
  -4   5  19       25.99       27.02      5.95 o 
  -3   5  19       48.44       40.37      7.02 o 
  -2   5  19       15.38       10.15      3.92 o 
  -1   5  19       38.04       40.48     11.79 o 
   0   5  19       56.54       72.30      6.97 o 
   1   5  19       39.98       57.24     11.35 o 
   2   5  19       15.87       15.86      4.70 o 
   3   5  19       46.14       55.30     13.67 o 
   4   5  19       28.52       25.76      8.78 o 
  -3   6  19      141.16      154.59     10.24 o 
  -2   6  19      128.26      139.00      8.54 o 
  -1   6  19      112.83      119.21     13.01 o 
   0   6  19       24.52       28.73      6.49 o 
   1   6  19      108.57      120.38     11.39 o 
   2   6  19      129.57      144.98     17.54 o 
  -1   7  19       84.44       85.82     11.37 o 
   0   7  19       21.84       19.86      6.56 o 
   1   7  19       83.64       82.52      9.19 o 
   0   0  20     1500.08     1565.52    100.03 o 
   1   0  20        6.61       10.32      3.60 o 
   2   0  20        3.40        2.21      3.50 o 
   3   0  20        7.78        7.70      5.61 o 
   4   0  20      527.81      537.00     43.14 o 
   5   0  20        0.45        3.82      3.69 o 
  -5   1  20      209.03      208.40     34.22 o 
  -4   1  20        0.62        6.60      8.02 o 
  -3   1  20      402.54      432.48     28.57 o 
  -2   1  20      275.21      275.70     21.13 o 
  -1   1  20      138.24      137.99      5.30 o 
   0   1  20        5.12        6.71      2.59 o 
   1   1  20      134.09      145.64     11.27 o 
   2   1  20      275.20      279.55     15.29 o 
   3   1  20      402.49      423.59     16.14 o 
   4   1  20        0.73        5.20      3.77 o 
   5   1  20      208.07      222.70     16.03 o 
  -4   2  20       44.72       50.46     10.02 o 
  -3   2  20       97.86       82.80     10.93 o 
  -2   2  20       64.56       60.78      6.28 o 
  -1   2  20      275.11      274.65     11.92 o 
   0   2  20        0.42        7.61      3.49 o 
   1   2  20      275.61      258.55     14.19 o 
   2   2  20       64.98       77.34     15.24 o 
   3   2  20       95.85       83.87      7.57 o 
   4   2  20       44.74       34.34      6.40 o 
  -4   3  20       58.68       52.55     12.01 o 
  -3   3  20       14.82       12.39      6.36 o 
  -2   3  20       60.03       72.13     10.50 o 
  -1   3  20        4.81        7.69      2.73 o 
   0   3  20        3.49        5.24      3.43 o 
   1   3  20        4.48        7.94      8.06 o 
   2   3  20       59.11       69.49     10.95 o 
   3   3  20       14.51        7.60      6.89 o 
   4   3  20       59.09       68.65     12.17 o 
  -3   4  20      125.00      128.06      9.02 o 
  -2   4  20       88.18       98.95     16.80 o 
  -1   4  20       68.08       68.99      5.29 o 
   0   4  20      111.76      123.25     18.40 o 
   1   4  20       70.10       80.16     12.51 o 
   2   4  20       89.69       96.54      7.67 o 
   3   4  20      125.49      131.16     15.48 o 
   4   4  20       40.16       29.88      9.33 o 
  -3   5  20        5.69        6.20      3.63 o 
  -2   5  20      244.15      257.63     16.45 o 
  -1   5  20       75.49       82.69     10.99 o 
   0   5  20        5.52        6.14      5.05 o 
   1   5  20       77.22       56.76      9.56 o 
   2   5  20      245.77      275.90     23.70 o 
   3   5  20        5.28        2.78      1.93 o 
  -2   6  20       63.34       61.88     15.32 o 
  -1   6  20      206.22      213.75     15.63 o 
   0   6  20       22.43       19.42      5.43 o 
   1   6  20      210.30      243.64     26.02 o 
   2   6  20       63.11       65.90     12.45 o 
   1   0  21       76.80       68.57      9.28 o 
   2   0  21      184.22      177.71     11.37 o 
   3   0  21        5.71       11.96      3.98 o 
   4   0  21        5.43       10.21      4.43 o 
  -4   1  21       95.66      113.24     15.76 o 
  -3   1  21       54.17       77.29     11.51 o 
  -2   1  21       31.72       30.54      4.88 o 
  -1   1  21      123.43      125.02      7.79 o 
   0   1  21      164.58      172.94     13.71 o 
   1   1  21      122.73      119.89     12.35 o 
   2   1  21       30.58       27.77      7.16 o 
   3   1  21       56.52       59.97      5.57 o 
   4   1  21       91.90       99.40      8.79 o 
  -4   2  21      116.63      114.32     14.42 o 
  -3   2  21       79.37       89.94     12.05 o 
  -2   2  21       34.65       30.07      7.02 o 
  -1   2  21       89.26       92.51      6.83 o 
   0   2  21        0.21        1.93      3.16 o 
   1   2  21       89.22       90.92      9.96 o 
   2   2  21       34.99       40.90      8.82 o 
   3   2  21       75.48       70.90     10.34 o 
   4   2  21      113.58      115.80     11.86 o 
  -3   3  21       87.69       96.26     12.23 o 
  -2   3  21      174.86      153.48     16.76 o 
  -1   3  21       41.88       45.10      4.78 o 
   0   3  21      117.90      111.03     12.96 o 
   1   3  21       41.07       52.29      9.60 o 
   2   3  21      173.08      177.37     14.11 o 
   3   3  21       83.97       92.59     11.43 o 
  -3   4  21        6.31       10.91      8.76 o 
  -2   4  21       99.53       87.38      6.65 o 
  -1   4  21        9.91        7.75      4.29 o 
   0   4  21      286.82      291.92     20.42 o 
   1   4  21        9.55       14.54      6.34 o 
   2   4  21      102.17      105.92     12.63 o 
   3   4  21        5.71        2.50      2.98 o 
  -2   5  21        8.69       10.18      4.49 o 
  -1   5  21       22.83       23.84      4.33 o 
   0   5  21      176.96      189.45     12.34 o 
   1   5  21       23.84       33.60     10.55 o 
   2   5  21        7.04        0.28      5.51 o 
   1   0  22        2.24        1.48      4.25 o 
   2   0  22        3.29        2.19      5.17 o 
   3   0  22       24.18       24.39      5.12 o 
  -3   1  22       30.26       22.61      5.20 o 
  -2   1  22       92.09       95.39      8.48 o 
   0   1  22      244.63      278.80     22.88 o 
   1   1  22      104.66      115.66     14.03 o 
   2   1  22       93.90       72.96     11.05 o 
   3   1  22       29.17       39.74     10.83 o 
  -3   2  22      134.29      168.19     17.50 o 
  -2   2  22       19.15       30.89      5.83 o 
  -1   2  22      142.85      128.03     14.15 o 
   0   2  22        9.85        5.69      7.66 o 
   1   2  22      140.61      132.83     15.60 o 
   2   2  22       19.60       17.76      5.95 o 
   3   2  22      132.41      140.50     16.00 o 
  -2   3  22       51.03       46.29     11.25 o 
  -1   3  22      223.24      242.35     14.14 o 
   0   3  22       98.17       97.91      9.17 o 
   1   3  22      223.52      235.10     19.63 o 
   2   3  22       51.71       34.85      9.00 o 
  -2   4  22      349.37      347.79     32.12 o 
  -1   4  22       23.79       21.67      4.23 o 
   0   4  22       39.83       45.70      7.50 o 
   1   4  22       24.27       44.83     11.27 o 
   2   4  22      346.27      371.91     35.09 o 
   2   0  23       15.89        8.58      4.59 o 
  -2   1  23      114.60      109.99     13.07 o 
   1   1  23        2.44        2.47      4.39 o 
   2   1  23      115.52      108.19     13.19 o 
  -2   2  23       70.80       72.60      9.82 o 
   0   2  23        0.37        3.07      4.43 o 
   1   2  23      166.39      180.70     18.89 o 
   2   2  23       72.60       91.10     12.55 o 
  -1   3  23      273.42      274.07     25.68 o 
   0   3  23        2.55        8.20      5.29 o 
   1   3  23      276.88      290.25     27.47 o 
                                                 
